# Supplementary material for: 2,4-Bis[(3-butyl­imidazol-3-ium-1-yl)meth­yl]-1,3,5-trimethyl­benzene bis­(hexa­fluoro­phosphate)
Source: Acta Crystallogr Sect E Struct Rep Online. 2011 Feb 5;67(Pt 3):o562–3. doi: 10.1107/S1600536811003916 (PMC3052114; doi:10.1107/S1600536811003916)
Supplement: Supplementary file 1 [file e-67-0o562-sup1.cif]

##############################################################################
###                                                                        ###
###        Electronic paper (Acta Crystallographica Section E)             ###
###                                                                        ###
##############################################################################
#                                                                            #
# This CIF contains the data in a paper accepted for publication in Acta     #
# Crystallographica Section E. It conforms to the requirements of Notes      #
# for Authors for Section E, and has been peer reviewed under the auspices   #
# of the IUCr Commission on Journals.                                        #
#                                                                            #
# Full details of the Crystallographic Information File format               #
# are given in the paper "The Crystallographic Information File (CIF):       #
# a New Standard Archive File for Crystallography" by S. R. Hall, F. H.      #
# Allen and I. D. Brown [Acta Cryst. (1991), A47, 655-685].                  #
#                                                                            #
# The current version of the core CIF dictionary is obtainable from          #
# ftp://ftp.iucr.org/pub/cif_core.dic. The current version number is 2.4.    #
#                                                                            #
# Software is freely available for graphical display of the structure(s) in  #
# this CIF.  For information consult the CIF home page http://www.iucr.org/  #
# cif/home.html                                                              #
#                                                                            #
# This file may be used for bona fide research purposes within the           #
# scientific community so long as proper attribution is given to the journal # 
# article from which it was obtained.                                        #
#                                                                            #
##############################################################################
                                             
data_global
_audit_creation_method     'form.cif (version 2.0)'
_journal_data_validation_number     ?
_journal_date_recd_electronic     2011-01-28
_journal_date_accepted     2011-01-31
_journal_name_full     'Acta Crystallographica, Section E'
_journal_year     2011
_journal_volume     67
_journal_issue      3
_journal_page_first     o562
_journal_page_last     o563
_journal_paper_category     QO
_journal_coeditor_code     SJ5098
_publ_contact_author_name     'Prof. Fun, Hoong-Kun'
_publ_contact_author_address
;
      X-ray Crystallography Unit
      School of Physics
      Universiti Sains Malaysia
      11800 USM, Penang
      MALAYSIA
;
_publ_contact_author_email     'hkfun@usm.my'
_publ_contact_author_fax     '604 6579150'
_publ_contact_author_phone     '604 6533652'
_publ_section_title
;
2,4-Bis[(3-butylimidazol-3-ium-1-yl)methyl]-1,3,5-trimethylbenzene
bis(hexafluorophosphate)
;
loop_
    _publ_author_name
    _publ_author_footnote
    _publ_author_address
    'Rosenani A. Haque' ?
;
      School of Chemical Sciences
      Universiti Sains Malaysia
      11800 USM, Penang
      Malaysia
;
    'Abbas Washeel Salman' ?
;
      School of Chemical Sciences
      Universiti Sains Malaysia
      11800 USM, Penang
      Malaysia
;
    'Madhukar Hemamalini' ?
;
      X-ray Crystallography Unit
      School of Physics
      Universiti Sains Malaysia
      11800 USM, Penang
      Malaysia
;
    'Hoong-Kun Fun'
;
      Thomson Reuters ResearcherID: A-3561-2009.
;
;
      X-ray Crystallography Unit
      School of Physics
      Universiti Sains Malaysia
      11800 USM, Penang
      Malaysia
;
data_I
_audit_creation_method     SHELXL-97
_chemical_name_systematic
;
2,4-Bis[(3-butylimidazol-3-ium-1-yl)methyl]-1,3,5-trimethylbenzene
bis(hexafluorophosphate)
;
_chemical_name_common     ?
_chemical_formula_moiety     'C25 H38 N4 2+, 2(F6 P -)'
_chemical_formula_sum     'C25 H38 F12 N4 P2'
_chemical_formula_iupac     'C25 H38 N4 2+, 2P F6 -'
_chemical_formula_weight     684.53
_chemical_melting_point     ?
_symmetry_cell_setting     monoclinic
_symmetry_space_group_name_H-M     'P 21/n'
_symmetry_space_group_name_Hall     '-P 2yn'
loop_
    _symmetry_equiv_pos_as_xyz
    'x, y, z'
    '-x+1/2, y+1/2, -z+1/2'
    '-x, -y, -z'
    'x-1/2, -y-1/2, z-1/2'
_cell_length_a     12.3851(2)
_cell_length_b     19.6516(3)
_cell_length_c     12.7586(2)
_cell_angle_alpha     90.00
_cell_angle_beta     104.6980(10)
_cell_angle_gamma     90.00
_cell_volume     3003.66(8)
_cell_formula_units_Z     4
_cell_measurement_reflns_used     5155
_cell_measurement_theta_min     2.85
_cell_measurement_theta_max     27.26
_cell_measurement_temperature     100.00(10)
_exptl_crystal_description     block
_exptl_crystal_colour     'pale yellow'
_exptl_crystal_size_max     0.39
_exptl_crystal_size_mid     0.17
_exptl_crystal_size_min     0.12
_exptl_crystal_density_diffrn     1.514
_exptl_crystal_density_meas     ?
_exptl_crystal_density_method     'not measured'
_exptl_crystal_F_000     1416
_exptl_absorpt_coefficient_mu     0.243
_exptl_absorpt_correction_type     multi-scan
_exptl_absorpt_process_details     '(SADABS; Bruker, 2009)'
_exptl_absorpt_correction_T_min     0.9106
_exptl_absorpt_correction_T_max     0.9707
_exptl_special_details
;
The crystal was placed in the cold stream of an Oxford Cryosystems Cobra
open-flow nitrogen cryostat (Cosier & Glazer, 1986) operating at
100.0(1) K.
;
_diffrn_ambient_temperature     100.00(10)
_diffrn_radiation_type     MoK\a
_diffrn_radiation_wavelength     0.71073
_diffrn_radiation_source     'fine-focus sealed tube'
_diffrn_radiation_monochromator     graphite
_diffrn_measurement_device_type
;
Bruker SMART APEXII CCD area-detector
;
_diffrn_measurement_method     '\f and \w'
_diffrn_detector_area_resol_mean     .
_diffrn_reflns_number     34854
_diffrn_reflns_av_R_equivalents     0.0640
_diffrn_reflns_av_sigmaI/netI     0.0696
_diffrn_reflns_theta_min     1.95
_diffrn_reflns_theta_max     30.06
_diffrn_reflns_theta_full     30.06
_diffrn_measured_fraction_theta_max     0.996
_diffrn_measured_fraction_theta_full     0.996
_diffrn_reflns_limit_h_min     -17
_diffrn_reflns_limit_h_max     16
_diffrn_reflns_limit_k_min     -25
_diffrn_reflns_limit_k_max     27
_diffrn_reflns_limit_l_min     -17
_diffrn_reflns_limit_l_max     17
_diffrn_standards_number     0
_diffrn_standards_interval_count     .
_diffrn_standards_interval_time     .
_diffrn_standards_decay_%     ?
_refine_special_details
;
 Refinement of F^2^ against ALL reflections.  The weighted R-factor wR and
 goodness of fit S are based on F^2^, conventional R-factors R are based
 on F, with F set to zero for negative F^2^. The threshold expression of
 F^2^ > 2\s(F^2^) is used only for calculating R-factors(gt) etc. and is
 not relevant to the choice of reflections for refinement.  R-factors based
 on F^2^ are statistically about twice as large as those based on F, and R-
 factors based on ALL data will be even larger.
;
_reflns_number_total     8766
_reflns_number_gt     5113
_reflns_threshold_expression     I>2\s(I)
_refine_ls_structure_factor_coef     Fsqd
_refine_ls_matrix_type     full
_refine_ls_R_factor_all     0.1110
_refine_ls_R_factor_gt     0.0549
_refine_ls_wR_factor_gt     0.1125
_refine_ls_wR_factor_ref     0.1348
_refine_ls_goodness_of_fit_ref     1.029
_refine_ls_restrained_S_all     1.020
_refine_ls_number_reflns     8766
_refine_ls_number_parameters     453
_refine_ls_number_restraints     177
_refine_ls_hydrogen_treatment     constr
_refine_ls_weighting_scheme     calc
_refine_ls_weighting_details
         'calc w=1/[\s^2^(Fo^2^)+(0.0510P)^2^+0.7397P] where P=(Fo^2^+2Fc^2^)/3'
_atom_sites_solution_hydrogens     geom
_atom_sites_solution_primary     direct
_atom_sites_solution_secondary     difmap
_refine_ls_shift/su_max     0.001
_refine_ls_shift/su_max_lt     0.001
_refine_ls_shift/su_mean     0.000
_refine_diff_density_max     0.327
_refine_diff_density_min     -0.400
_refine_ls_extinction_method     none
_refine_ls_extinction_coef     ?
loop_
    _atom_type_symbol
    _atom_type_description
    _atom_type_scat_dispersion_real
    _atom_type_scat_dispersion_imag
    _atom_type_scat_source
    'C' 'C' 0.0033 0.0016
                         'International Tables Vol C Tables 4.2.6.8 and 6.1.1.4'
    'H' 'H' 0.0000 0.0000
                         'International Tables Vol C Tables 4.2.6.8 and 6.1.1.4'
    'N' 'N' 0.0061 0.0033
                         'International Tables Vol C Tables 4.2.6.8 and 6.1.1.4'
    'F' 'F' 0.0171 0.0103
                         'International Tables Vol C Tables 4.2.6.8 and 6.1.1.4'
    'P' 'P' 0.1023 0.0942
                         'International Tables Vol C Tables 4.2.6.8 and 6.1.1.4'
_computing_data_collection     'APEX2 (Bruker, 2009)'
_computing_cell_refinement     'SAINT (Bruker, 2009)'
_computing_data_reduction     'SAINT (Bruker, 2009)'
_computing_structure_solution     'SHELXTL (Sheldrick, 2008)'
_computing_structure_refinement     'SHELXTL (Sheldrick, 2008)'
_computing_molecular_graphics     'SHELXTL (Sheldrick, 2008)'
_computing_publication_material
                             'SHELXTL (Sheldrick, 2008) and PLATON (Spek, 2009)'
loop_
    _atom_site_type_symbol
    _atom_site_label
    _atom_site_fract_x
    _atom_site_fract_y
    _atom_site_fract_z
    _atom_site_U_iso_or_equiv
    _atom_site_adp_type
    _atom_site_calc_flag
    _atom_site_refinement_flags
    _atom_site_occupancy
    _atom_site_disorder_assembly
    _atom_site_disorder_group
    P P1 0.20895(5) 0.21416(3) 0.70794(5) 0.02528(14) Uani d . 1 . .
    F F1 0.27007(13) 0.19236(8) 0.82874(11) 0.0516(4) Uani d . 1 . .
    F F2 0.15016(13) 0.23475(8) 0.58707(12) 0.0539(4) Uani d . 1 . .
    F F3 0.12414(12) 0.25961(7) 0.75254(13) 0.0506(4) Uani d . 1 . .
    F F4 0.29111(12) 0.27811(7) 0.71659(12) 0.0457(4) Uani d . 1 . .
    F F5 0.12931(11) 0.14951(7) 0.69934(12) 0.0440(4) Uani d . 1 . .
    F F6 0.29625(11) 0.16855(7) 0.66468(12) 0.0411(4) Uani d . 1 . .
    P P2 0.10834(6) 0.08585(3) 0.25608(5) 0.03360(16) Uani d . 1 . .
    F F7A 0.1954(7) 0.1328(5) 0.2220(9) 0.086(2) Uani d PDU 0.71(3) A 1
    F F8A 0.0192(10) 0.1437(7) 0.2271(10) 0.095(3) Uani d PDU 0.71(3) A 1
    F F9A 0.0210(6) 0.0378(6) 0.2895(7) 0.067(2) Uani d PDU 0.71(3) A 1
    F F10A 0.1988(7) 0.0260(4) 0.2873(7) 0.0559(15) Uani d PDU 0.71(3) A 1
    F F7B 0.172(3) 0.1469(16) 0.231(3) 0.137(11) Uani d PDU 0.29(3) A 2
    F F8B -0.0055(14) 0.1272(12) 0.227(2) 0.063(4) Uani d PDU 0.29(3) A 2
    F F9B 0.0389(18) 0.0197(8) 0.2790(14) 0.060(4) Uani d PDU 0.29(3) A 2
    F F10B 0.2128(15) 0.0415(15) 0.279(2) 0.088(7) Uani d PDU 0.29(3) A 2
    F F11 0.07227(13) 0.05889(8) 0.13307(11) 0.0469(4) Uani d . 1 A .
    F F12 0.14197(13) 0.11048(8) 0.37886(11) 0.0539(4) Uani d . 1 A .
    N N1 0.85438(15) 0.08695(9) 0.41927(14) 0.0265(4) Uani d . 1 . .
    N N2 0.73557(15) 0.01726(9) 0.32089(14) 0.0269(4) Uani d . 1 . .
    N N3 0.84666(14) 0.11056(9) -0.07330(14) 0.0259(4) Uani d . 1 . .
    N N4 0.94852(15) 0.19703(9) -0.00729(15) 0.0288(4) Uani d . 1 B .
    C C1 0.8135(2) 0.22441(12) 0.6905(2) 0.0394(6) Uani d . 1 . .
    H H1A 0.7985 0.2044 0.7539 0.059 Uiso calc R 1 . .
    H H1B 0.7463 0.2443 0.6467 0.059 Uiso calc R 1 . .
    H H1C 0.8695 0.2590 0.7117 0.059 Uiso calc R 1 . .
    C C2 0.85494(19) 0.16985(12) 0.62574(19) 0.0333(5) Uani d . 1 . .
    H H2A 0.9262 0.1527 0.6679 0.040 Uiso calc R 1 . .
    H H2B 0.8025 0.1323 0.6124 0.040 Uiso calc R 1 . .
    C C3 0.8684(2) 0.19657(12) 0.51876(18) 0.0344(6) Uani d . 1 . .
    H H3A 0.7952 0.2088 0.4743 0.041 Uiso calc R 1 . .
    H H3B 0.9126 0.2379 0.5325 0.041 Uiso calc R 1 . .
    C C4 0.92215(19) 0.14853(12) 0.45473(18) 0.0322(5) Uani d . 1 . .
    H H4A 0.9334 0.1721 0.3915 0.039 Uiso calc R 1 . .
    H H4B 0.9948 0.1351 0.4990 0.039 Uiso calc R 1 . .
    C C5 0.85966(19) 0.02770(11) 0.47726(18) 0.0306(5) Uani d . 1 . .
    H H5A 0.9056 0.0193 0.5459 0.037 Uiso calc R 1 . .
    C C6 0.78581(19) -0.01605(11) 0.41627(18) 0.0301(5) Uani d . 1 . .
    H H6A 0.7714 -0.0603 0.4349 0.036 Uiso calc R 1 . .
    C C7 0.77865(18) 0.07964(11) 0.32502(17) 0.0272(5) Uani d . 1 . .
    H H7A 0.7591 0.1125 0.2711 0.033 Uiso calc R 1 . .
    C C8 0.64688(19) -0.01183(11) 0.23136(18) 0.0307(5) Uani d . 1 . .
    H H8A 0.5788 -0.0166 0.2551 0.037 Uiso calc R 1 . .
    H H8B 0.6694 -0.0568 0.2139 0.037 Uiso calc R 1 . .
    C C9 0.62393(17) 0.03175(10) 0.13126(17) 0.0253(5) Uani d . 1 . .
    C C10 0.69484(17) 0.02784(10) 0.06159(17) 0.0247(5) Uani d . 1 . .
    C C11 0.67302(17) 0.06873(11) -0.03184(17) 0.0255(5) Uani d . 1 . .
    C C12 0.58185(18) 0.11365(11) -0.05516(18) 0.0293(5) Uani d . 1 . .
    C C13 0.51248(18) 0.11498(11) 0.0150(2) 0.0320(5) Uani d . 1 . .
    H H13A 0.4505 0.1435 -0.0012 0.038 Uiso calc R 1 . .
    C C14 0.53172(18) 0.07571(11) 0.10792(19) 0.0295(5) Uani d . 1 . .
    C C15 0.74935(18) 0.06444(12) -0.10679(18) 0.0311(5) Uani d . 1 . .
    H H15A 0.7756 0.0180 -0.1079 0.037 Uiso calc R 1 . .
    H H15B 0.7077 0.0761 -0.1797 0.037 Uiso calc R 1 . .
    C C16 0.94168(18) 0.10753(12) -0.11101(18) 0.0304(5) Uani d . 1 . .
    H H16A 0.9588 0.0743 -0.1562 0.036 Uiso calc R 1 . .
    C C17 1.0046(2) 0.16150(12) -0.07013(19) 0.0328(5) Uani d . 1 . .
    H H17A 1.0735 0.1728 -0.0820 0.039 Uiso calc R 1 . .
    C C18 0.85343(18) 0.16506(11) -0.01042(17) 0.0266(5) Uani d . 1 . .
    H H18A 0.8003 0.1786 0.0254 0.032 Uiso calc R 1 . .
    C C19 0.9808(2) 0.26251(12) 0.0467(2) 0.0404(6) Uani d . 1 . .
    H H19A 1.0614 0.2662 0.0701 0.048 Uiso calc PR 0.704(5) B 1
    H H19B 0.9509 0.2666 0.1097 0.048 Uiso calc PR 0.704(5) B 1
    H H19C 1.0461 0.2548 0.1047 0.048 Uiso d PR 0.296(5) B 2
    H H19D 0.9222 0.2762 0.0790 0.048 Uiso d PR 0.296(5) B 2
    C C20A 0.9304(4) 0.32135(17) -0.0399(3) 0.0387(9) Uani d PDU 0.704(5) B 1
    H H20A 0.9613 0.3165 -0.1022 0.046 Uiso calc PR 0.704(5) B 1
    H H20B 0.8502 0.3157 -0.0646 0.046 Uiso calc PR 0.704(5) B 1
    C C21A 0.9560(3) 0.39198(18) 0.0069(3) 0.0426(10) Uani d PDU 0.704(5) B 1
    H H21A 0.9283 0.3962 0.0712 0.051 Uiso calc PR 0.704(5) B 1
    H H21B 0.9173 0.4252 -0.0455 0.051 Uiso calc PR 0.704(5) B 1
    C C22A 1.0797(4) 0.4072(3) 0.0360(5) 0.0587(13) Uani d PDU 0.704(5) B 1
    H H22A 1.0920 0.4533 0.0609 0.088 Uiso calc PR 0.704(5) B 1
    H H22B 1.1081 0.4010 -0.0267 0.088 Uiso calc PR 0.704(5) B 1
    H H22C 1.1176 0.3768 0.0924 0.088 Uiso calc PR 0.704(5) B 1
    C C20B 1.0049(9) 0.3150(4) -0.0097(8) 0.040(2) Uani d PDU 0.296(5) B 2
    H H20C 0.9405 0.3245 -0.0693 0.048 Uiso calc PR 0.296(5) B 2
    H H20D 1.0657 0.3019 -0.0407 0.048 Uiso calc PR 0.296(5) B 2
    C C21B 1.0374(10) 0.3794(5) 0.0545(8) 0.047(3) Uani d PDU 0.296(5) B 2
    H H21C 1.0987 0.3702 0.1171 0.057 Uiso calc PR 0.296(5) B 2
    H H21D 0.9747 0.3957 0.0801 0.057 Uiso calc PR 0.296(5) B 2
    C C22B 1.0725(10) 0.4342(6) -0.0164(11) 0.0587(13) Uani d PDU 0.296(5) B 2
    H H22D 1.1108 0.4703 0.0289 0.088 Uiso calc PR 0.296(5) B 2
    H H22E 1.0074 0.4522 -0.0665 0.088 Uiso calc PR 0.296(5) B 2
    H H22F 1.1212 0.4144 -0.0558 0.088 Uiso calc PR 0.296(5) B 2
    C C23 0.79482(18) -0.01942(11) 0.08577(19) 0.0327(5) Uani d . 1 . .
    H H23A 0.8134 -0.0317 0.1611 0.049 Uiso calc R 1 . .
    H H23B 0.8572 0.0032 0.0693 0.049 Uiso calc R 1 . .
    H H23C 0.7772 -0.0597 0.0423 0.049 Uiso calc R 1 . .
    C C24 0.4549(2) 0.08292(13) 0.1822(2) 0.0422(6) Uani d . 1 . .
    H H24A 0.3953 0.1137 0.1504 0.063 Uiso calc R 1 . .
    H H24B 0.4961 0.1004 0.2510 0.063 Uiso calc R 1 . .
    H H24C 0.4243 0.0392 0.1923 0.063 Uiso calc R 1 . .
    C C25 0.5587(2) 0.16090(13) -0.1517(2) 0.0424(6) Uani d . 1 . .
    H H25A 0.4941 0.1881 -0.1522 0.064 Uiso calc R 1 . .
    H H25B 0.5451 0.1346 -0.2172 0.064 Uiso calc R 1 . .
    H H25C 0.6219 0.1900 -0.1471 0.064 Uiso calc R 1 . .
loop_
    _atom_site_aniso_label
    _atom_site_aniso_U_11
    _atom_site_aniso_U_22
    _atom_site_aniso_U_33
    _atom_site_aniso_U_12
    _atom_site_aniso_U_13
    _atom_site_aniso_U_23
    P1 0.0270(3) 0.0194(3) 0.0286(3) -0.0011(2) 0.0055(2) -0.0012(2)
    F1 0.0674(10) 0.0463(9) 0.0311(8) 0.0023(8) -0.0061(7) -0.0005(7)
    F2 0.0686(10) 0.0479(9) 0.0357(8) 0.0083(8) -0.0042(7) 0.0101(7)
    F3 0.0523(9) 0.0371(8) 0.0731(11) 0.0098(7) 0.0355(8) -0.0018(8)
    F4 0.0525(9) 0.0246(7) 0.0672(11) -0.0149(6) 0.0281(8) -0.0157(7)
    F5 0.0394(8) 0.0342(8) 0.0592(10) -0.0139(6) 0.0142(7) -0.0038(7)
    F6 0.0426(8) 0.0257(7) 0.0603(10) -0.0008(6) 0.0226(7) -0.0104(7)
    P2 0.0460(4) 0.0291(3) 0.0283(3) 0.0019(3) 0.0144(3) 0.0021(3)
    F7A 0.105(4) 0.094(5) 0.069(3) -0.063(3) 0.041(3) -0.002(3)
    F8A 0.166(8) 0.081(4) 0.038(3) 0.087(5) 0.023(6) 0.014(3)
    F9A 0.047(2) 0.114(6) 0.041(2) -0.032(3) 0.0124(16) 0.014(3)
    F10A 0.081(4) 0.054(3) 0.031(2) 0.0346(19) 0.009(2) -0.0015(14)
    F7B 0.26(3) 0.079(10) 0.073(9) -0.093(14) 0.052(14) 0.008(8)
    F8B 0.047(6) 0.107(13) 0.033(5) 0.040(6) 0.010(3) 0.001(8)
    F9B 0.103(10) 0.036(6) 0.025(5) -0.021(5) -0.014(6) 0.015(3)
    F10B 0.030(5) 0.171(18) 0.057(9) 0.036(8) 0.004(5) -0.022(10)
    F11 0.0660(10) 0.0470(9) 0.0271(8) 0.0099(8) 0.0105(7) 0.0005(6)
    F12 0.0779(11) 0.0462(9) 0.0348(8) 0.0090(8) 0.0092(8) -0.0085(7)
    N1 0.0313(10) 0.0241(10) 0.0227(9) -0.0024(7) 0.0045(7) 0.0013(7)
    N2 0.0347(10) 0.0199(9) 0.0258(9) -0.0025(8) 0.0074(8) 0.0018(7)
    N3 0.0299(10) 0.0260(10) 0.0221(9) 0.0002(8) 0.0069(7) 0.0023(8)
    N4 0.0306(10) 0.0254(10) 0.0315(10) -0.0016(8) 0.0094(8) 0.0000(8)
    C1 0.0413(14) 0.0328(14) 0.0431(15) 0.0032(11) 0.0090(11) -0.0040(11)
    C2 0.0339(13) 0.0310(13) 0.0361(13) 0.0022(10) 0.0110(10) 0.0014(10)
    C3 0.0428(14) 0.0264(12) 0.0294(12) -0.0080(10) 0.0009(10) 0.0010(10)
    C4 0.0363(13) 0.0351(13) 0.0236(11) -0.0125(10) 0.0045(9) -0.0017(10)
    C5 0.0367(12) 0.0273(12) 0.0269(12) 0.0054(10) 0.0065(9) 0.0063(9)
    C6 0.0430(13) 0.0198(11) 0.0293(12) 0.0030(9) 0.0125(10) 0.0061(9)
    C7 0.0339(12) 0.0236(11) 0.0231(11) -0.0044(9) 0.0053(9) 0.0034(9)
    C8 0.0378(13) 0.0233(11) 0.0305(12) -0.0077(9) 0.0079(10) -0.0031(9)
    C9 0.0294(11) 0.0184(10) 0.0267(11) -0.0054(8) 0.0045(9) -0.0040(9)
    C10 0.0257(11) 0.0172(10) 0.0275(11) -0.0017(8) -0.0001(8) -0.0030(8)
    C11 0.0264(11) 0.0230(11) 0.0239(11) -0.0038(8) 0.0006(8) -0.0026(9)
    C12 0.0285(11) 0.0214(11) 0.0324(12) -0.0038(9) -0.0026(9) -0.0017(9)
    C13 0.0246(11) 0.0203(11) 0.0459(14) 0.0006(9) -0.0008(10) -0.0069(10)
    C14 0.0269(11) 0.0219(11) 0.0390(13) -0.0053(9) 0.0072(10) -0.0117(10)
    C15 0.0355(12) 0.0308(12) 0.0252(12) -0.0059(10) 0.0044(9) -0.0045(9)
    C16 0.0361(13) 0.0296(12) 0.0296(12) 0.0058(10) 0.0157(10) 0.0035(10)
    C17 0.0358(13) 0.0295(13) 0.0367(13) 0.0026(10) 0.0158(10) 0.0038(10)
    C18 0.0285(11) 0.0268(11) 0.0256(11) -0.0010(9) 0.0089(9) 0.0026(9)
    C19 0.0357(13) 0.0321(13) 0.0552(17) -0.0076(11) 0.0152(12) -0.0116(12)
    C20A 0.048(2) 0.033(2) 0.034(2) 0.0015(17) 0.0102(18) 0.0030(16)
    C21A 0.044(2) 0.036(2) 0.049(2) 0.0031(17) 0.0127(19) 0.0075(17)
    C22A 0.059(3) 0.040(3) 0.078(4) -0.010(2) 0.020(3) 0.008(2)
    C20B 0.045(6) 0.029(4) 0.045(5) -0.009(4) 0.010(4) -0.006(4)
    C21B 0.046(6) 0.043(6) 0.053(6) -0.015(5) 0.011(5) -0.005(4)
    C22B 0.059(3) 0.040(3) 0.078(4) -0.010(2) 0.020(3) 0.008(2)
    C23 0.0332(12) 0.0266(12) 0.0359(13) 0.0053(9) 0.0042(10) 0.0014(10)
    C24 0.0405(14) 0.0383(15) 0.0515(16) -0.0043(11) 0.0184(12) -0.0166(12)
    C25 0.0394(14) 0.0377(14) 0.0423(15) -0.0002(11) -0.0042(11) 0.0103(12)
_geom_special_details
;
 All s.u.'s (except the s.u. in the dihedral angle between two l.s. planes)
 are estimated using the full covariance matrix.  The cell s.u.'s are taken
 into account individually in the estimation of s.u.'s in distances, angles
 and torsion angles; correlations between s.u.'s in cell parameters are only
 used when they are defined by crystal symmetry.  An approximate (isotropic)
 treatment of cell s.u.'s is used for estimating s.u.'s involving l.s. planes.
;
loop_
    _geom_bond_atom_site_label_1
    _geom_bond_atom_site_label_2
    _geom_bond_site_symmetry_2
    _geom_bond_distance
    _geom_bond_publ_flag
    P1 F2 . 1.5819(15) ?
    P1 F3 . 1.5901(14) ?
    P1 F1 . 1.5937(14) ?
    P1 F5 . 1.5950(14) ?
    P1 F4 . 1.6032(13) ?
    P1 F6 . 1.6063(14) ?
    P2 F7B . 1.515(18) ?
    P2 F10B . 1.525(16) ?
    P2 F8A . 1.562(7) ?
    P2 F7A . 1.562(6) ?
    P2 F9A . 1.575(6) ?
    P2 F8B . 1.587(15) ?
    P2 F12 . 1.5907(15) ?
    P2 F10A . 1.604(6) ?
    P2 F11 . 1.6087(15) ?
    P2 F9B . 1.626(14) ?
    N1 C7 . 1.332(3) ?
    N1 C5 . 1.372(3) ?
    N1 C4 . 1.477(3) ?
    N2 C7 . 1.333(3) ?
    N2 C6 . 1.383(3) ?
    N2 C8 . 1.484(3) ?
    N3 C18 . 1.328(3) ?
    N3 C16 . 1.381(3) ?
    N3 C15 . 1.482(3) ?
    N4 C18 . 1.326(3) ?
    N4 C17 . 1.377(3) ?
    N4 C19 . 1.466(3) ?
    C1 C2 . 1.520(3) ?
    C1 H1A . 0.9600 ?
    C1 H1B . 0.9600 ?
    C1 H1C . 0.9600 ?
    C2 C3 . 1.511(3) ?
    C2 H2A . 0.9700 ?
    C2 H2B . 0.9700 ?
    C3 C4 . 1.510(3) ?
    C3 H3A . 0.9700 ?
    C3 H3B . 0.9700 ?
    C4 H4A . 0.9700 ?
    C4 H4B . 0.9700 ?
    C5 C6 . 1.349(3) ?
    C5 H5A . 0.9300 ?
    C6 H6A . 0.9300 ?
    C7 H7A . 0.9300 ?
    C8 C9 . 1.504(3) ?
    C8 H8A . 0.9700 ?
    C8 H8B . 0.9700 ?
    C9 C10 . 1.401(3) ?
    C9 C14 . 1.402(3) ?
    C10 C11 . 1.406(3) ?
    C10 C23 . 1.516(3) ?
    C11 C12 . 1.404(3) ?
    C11 C15 . 1.508(3) ?
    C12 C13 . 1.389(3) ?
    C12 C25 . 1.511(3) ?
    C13 C14 . 1.384(3) ?
    C13 H13A . 0.9300 ?
    C14 C24 . 1.510(3) ?
    C15 H15A . 0.9700 ?
    C15 H15B . 0.9700 ?
    C16 C17 . 1.341(3) ?
    C16 H16A . 0.9300 ?
    C17 H17A . 0.9300 ?
    C18 H18A . 0.9300 ?
    C19 C20B . 1.335(9) ?
    C19 C20A . 1.611(4) ?
    C19 H19A . 0.9700 ?
    C19 H19B . 0.9700 ?
    C19 H19C . 0.9600 ?
    C19 H19D . 0.9601 ?
    C20A C21A . 1.512(5) ?
    C20A H20A . 0.9700 ?
    C20A H20B . 0.9700 ?
    C21A C22A . 1.512(5) ?
    C21A H21A . 0.9700 ?
    C21A H21B . 0.9700 ?
    C22A H22A . 0.9600 ?
    C22A H22B . 0.9600 ?
    C22A H22C . 0.9600 ?
    C20B C21B . 1.505(11) ?
    C20B H20C . 0.9700 ?
    C20B H20D . 0.9700 ?
    C21B C22B . 1.538(12) ?
    C21B H21C . 0.9700 ?
    C21B H21D . 0.9700 ?
    C22B H22D . 0.9600 ?
    C22B H22E . 0.9600 ?
    C22B H22F . 0.9600 ?
    C23 H23A . 0.9600 ?
    C23 H23B . 0.9600 ?
    C23 H23C . 0.9600 ?
    C24 H24A . 0.9600 ?
    C24 H24B . 0.9600 ?
    C24 H24C . 0.9600 ?
    C25 H25A . 0.9600 ?
    C25 H25B . 0.9600 ?
    C25 H25C . 0.9600 ?
loop_
    _geom_angle_atom_site_label_1
    _geom_angle_atom_site_label_2
    _geom_angle_atom_site_label_3
    _geom_angle_site_symmetry_1
    _geom_angle_site_symmetry_3
    _geom_angle
    _geom_angle_publ_flag
    F2 P1 F3 . . 91.31(9) ?
    F2 P1 F1 . . 178.71(9) ?
    F3 P1 F1 . . 89.98(9) ?
    F2 P1 F5 . . 90.75(8) ?
    F3 P1 F5 . . 91.09(8) ?
    F1 P1 F5 . . 89.20(8) ?
    F2 P1 F4 . . 89.64(8) ?
    F3 P1 F4 . . 90.02(8) ?
    F1 P1 F4 . . 90.38(8) ?
    F5 P1 F4 . . 178.81(8) ?
    F2 P1 F6 . . 89.49(8) ?
    F3 P1 F6 . . 179.03(9) ?
    F1 P1 F6 . . 89.22(8) ?
    F5 P1 F6 . . 89.44(7) ?
    F4 P1 F6 . . 89.44(7) ?
    F7B P2 F10B . . 91.8(11) ?
    F7B P2 F8A . . 75.5(12) ?
    F10B P2 F8A . . 167.3(10) ?
    F10B P2 F7A . . 77.3(12) ?
    F8A P2 F7A . . 90.0(5) ?
    F7B P2 F9A . . 164.5(13) ?
    F10B P2 F9A . . 102.2(10) ?
    F8A P2 F9A . . 90.5(4) ?
    F7A P2 F9A . . 179.3(6) ?
    F7B P2 F8B . . 91.5(12) ?
    F10B P2 F8B . . 175.6(12) ?
    F7A P2 F8B . . 105.5(9) ?
    F9A P2 F8B . . 74.9(9) ?
    F7B P2 F12 . . 86.9(13) ?
    F10B P2 F12 . . 89.2(9) ?
    F8A P2 F12 . . 90.2(5) ?
    F7A P2 F12 . . 93.9(4) ?
    F9A P2 F12 . . 86.7(4) ?
    F8B P2 F12 . . 94.0(10) ?
    F7B P2 F10A . . 105.3(14) ?
    F8A P2 F10A . . 179.0(5) ?
    F7A P2 F10A . . 90.9(4) ?
    F9A P2 F10A . . 88.7(4) ?
    F8B P2 F10A . . 163.1(9) ?
    F12 P2 F10A . . 89.2(3) ?
    F7B P2 F11 . . 95.0(13) ?
    F10B P2 F11 . . 90.8(9) ?
    F8A P2 F11 . . 90.2(5) ?
    F7A P2 F11 . . 87.9(4) ?
    F9A P2 F11 . . 91.5(4) ?
    F8B P2 F11 . . 86.0(10) ?
    F12 P2 F11 . . 178.15(9) ?
    F10A P2 F11 . . 90.3(3) ?
    F7B P2 F9B . . 178.3(14) ?
    F10B P2 F9B . . 88.2(10) ?
    F8A P2 F9B . . 104.5(7) ?
    F7A P2 F9B . . 163.0(9) ?
    F8B P2 F9B . . 88.4(9) ?
    F12 P2 F9B . . 94.9(7) ?
    F10A P2 F9B . . 74.7(8) ?
    F11 P2 F9B . . 83.3(7) ?
    C7 N1 C5 . . 108.76(18) ?
    C7 N1 C4 . . 125.47(18) ?
    C5 N1 C4 . . 125.77(18) ?
    C7 N2 C6 . . 108.33(18) ?
    C7 N2 C8 . . 126.56(18) ?
    C6 N2 C8 . . 125.10(17) ?
    C18 N3 C16 . . 108.45(19) ?
    C18 N3 C15 . . 126.12(19) ?
    C16 N3 C15 . . 125.17(19) ?
    C18 N4 C17 . . 108.53(19) ?
    C18 N4 C19 . . 124.3(2) ?
    C17 N4 C19 . . 126.94(19) ?
    C2 C1 H1A . . 109.5 ?
    C2 C1 H1B . . 109.5 ?
    H1A C1 H1B . . 109.5 ?
    C2 C1 H1C . . 109.5 ?
    H1A C1 H1C . . 109.5 ?
    H1B C1 H1C . . 109.5 ?
    C3 C2 C1 . . 112.05(19) ?
    C3 C2 H2A . . 109.2 ?
    C1 C2 H2A . . 109.2 ?
    C3 C2 H2B . . 109.2 ?
    C1 C2 H2B . . 109.2 ?
    H2A C2 H2B . . 107.9 ?
    C4 C3 C2 . . 115.88(19) ?
    C4 C3 H3A . . 108.3 ?
    C2 C3 H3A . . 108.3 ?
    C4 C3 H3B . . 108.3 ?
    C2 C3 H3B . . 108.3 ?
    H3A C3 H3B . . 107.4 ?
    N1 C4 C3 . . 112.56(18) ?
    N1 C4 H4A . . 109.1 ?
    C3 C4 H4A . . 109.1 ?
    N1 C4 H4B . . 109.1 ?
    C3 C4 H4B . . 109.1 ?
    H4A C4 H4B . . 107.8 ?
    C6 C5 N1 . . 107.29(19) ?
    C6 C5 H5A . . 126.4 ?
    N1 C5 H5A . . 126.4 ?
    C5 C6 N2 . . 107.08(19) ?
    C5 C6 H6A . . 126.5 ?
    N2 C6 H6A . . 126.5 ?
    N1 C7 N2 . . 108.55(19) ?
    N1 C7 H7A . . 125.7 ?
    N2 C7 H7A . . 125.7 ?
    N2 C8 C9 . . 112.20(17) ?
    N2 C8 H8A . . 109.2 ?
    C9 C8 H8A . . 109.2 ?
    N2 C8 H8B . . 109.2 ?
    C9 C8 H8B . . 109.2 ?
    H8A C8 H8B . . 107.9 ?
    C10 C9 C14 . . 120.5(2) ?
    C10 C9 C8 . . 119.58(19) ?
    C14 C9 C8 . . 120.0(2) ?
    C9 C10 C11 . . 119.33(19) ?
    C9 C10 C23 . . 121.0(2) ?
    C11 C10 C23 . . 119.6(2) ?
    C12 C11 C10 . . 120.7(2) ?
    C12 C11 C15 . . 120.0(2) ?
    C10 C11 C15 . . 119.28(19) ?
    C13 C12 C11 . . 118.1(2) ?
    C13 C12 C25 . . 119.5(2) ?
    C11 C12 C25 . . 122.4(2) ?
    C14 C13 C12 . . 122.8(2) ?
    C14 C13 H13A . . 118.6 ?
    C12 C13 H13A . . 118.6 ?
    C13 C14 C9 . . 118.6(2) ?
    C13 C14 C24 . . 119.1(2) ?
    C9 C14 C24 . . 122.2(2) ?
    N3 C15 C11 . . 112.20(17) ?
    N3 C15 H15A . . 109.2 ?
    C11 C15 H15A . . 109.2 ?
    N3 C15 H15B . . 109.2 ?
    C11 C15 H15B . . 109.2 ?
    H15A C15 H15B . . 107.9 ?
    C17 C16 N3 . . 107.0(2) ?
    C17 C16 H16A . . 126.5 ?
    N3 C16 H16A . . 126.5 ?
    C16 C17 N4 . . 107.3(2) ?
    C16 C17 H17A . . 126.3 ?
    N4 C17 H17A . . 126.3 ?
    N4 C18 N3 . . 108.6(2) ?
    N4 C18 H18A . . 125.7 ?
    N3 C18 H18A . . 125.7 ?
    C20B C19 N4 . . 119.8(4) ?
    N4 C19 C20A . . 107.2(2) ?
    C20B C19 H19A . . 75.8 ?
    N4 C19 H19A . . 110.3 ?
    C20A C19 H19A . . 110.3 ?
    C20B C19 H19B . . 124.6 ?
    N4 C19 H19B . . 110.3 ?
    C20A C19 H19B . . 110.3 ?
    H19A C19 H19B . . 108.5 ?
    C20B C19 H19C . . 106.1 ?
    N4 C19 H19C . . 107.4 ?
    C20A C19 H19C . . 138.2 ?
    H19B C19 H19C . . 78.4 ?
    C20B C19 H19D . . 108.2 ?
    N4 C19 H19D . . 107.7 ?
    C20A C19 H19D . . 83.7 ?
    H19A C19 H19D . . 132.7 ?
    H19C C19 H19D . . 107.1 ?
    C21A C20A C19 . . 112.5(3) ?
    C21A C20A H20A . . 109.1 ?
    C19 C20A H20A . . 109.1 ?
    C21A C20A H20B . . 109.1 ?
    C19 C20A H20B . . 109.1 ?
    H20A C20A H20B . . 107.8 ?
    C20A C21A C22A . . 112.1(4) ?
    C20A C21A H21A . . 109.2 ?
    C22A C21A H21A . . 109.2 ?
    C20A C21A H21B . . 109.2 ?
    C22A C21A H21B . . 109.2 ?
    H21A C21A H21B . . 107.9 ?
    C19 C20B C21B . . 114.9(8) ?
    C19 C20B H20C . . 108.5 ?
    C21B C20B H20C . . 108.5 ?
    C19 C20B H20D . . 108.5 ?
    C21B C20B H20D . . 108.5 ?
    H20C C20B H20D . . 107.5 ?
    C20B C21B C22B . . 110.2(9) ?
    C20B C21B H21C . . 109.6 ?
    C22B C21B H21C . . 109.6 ?
    C20B C21B H21D . . 109.6 ?
    C22B C21B H21D . . 109.6 ?
    H21C C21B H21D . . 108.1 ?
    C21B C22B H22D . . 109.5 ?
    C21B C22B H22E . . 109.5 ?
    H22D C22B H22E . . 109.5 ?
    C21B C22B H22F . . 109.5 ?
    H22D C22B H22F . . 109.5 ?
    H22E C22B H22F . . 109.5 ?
    C10 C23 H23A . . 109.5 ?
    C10 C23 H23B . . 109.5 ?
    H23A C23 H23B . . 109.5 ?
    C10 C23 H23C . . 109.5 ?
    H23A C23 H23C . . 109.5 ?
    H23B C23 H23C . . 109.5 ?
    C14 C24 H24A . . 109.5 ?
    C14 C24 H24B . . 109.5 ?
    H24A C24 H24B . . 109.5 ?
    C14 C24 H24C . . 109.5 ?
    H24A C24 H24C . . 109.5 ?
    H24B C24 H24C . . 109.5 ?
    C12 C25 H25A . . 109.5 ?
    C12 C25 H25B . . 109.5 ?
    H25A C25 H25B . . 109.5 ?
    C12 C25 H25C . . 109.5 ?
    H25A C25 H25C . . 109.5 ?
    H25B C25 H25C . . 109.5 ?
loop_
    _geom_torsion_atom_site_label_1
    _geom_torsion_atom_site_label_2
    _geom_torsion_atom_site_label_3
    _geom_torsion_atom_site_label_4
    _geom_torsion_site_symmetry_1
    _geom_torsion_site_symmetry_2
    _geom_torsion_site_symmetry_3
    _geom_torsion_site_symmetry_4
    _geom_torsion
    _geom_torsion_publ_flag
    C1 C2 C3 C4 . . . . 172.95(19) ?
    C7 N1 C4 C3 . . . . 92.1(3) ?
    C5 N1 C4 C3 . . . . -88.6(3) ?
    C2 C3 C4 N1 . . . . 64.3(3) ?
    C7 N1 C5 C6 . . . . 0.2(3) ?
    C4 N1 C5 C6 . . . . -179.2(2) ?
    N1 C5 C6 N2 . . . . -0.1(3) ?
    C7 N2 C6 C5 . . . . 0.0(2) ?
    C8 N2 C6 C5 . . . . -178.6(2) ?
    C5 N1 C7 N2 . . . . -0.2(3) ?
    C4 N1 C7 N2 . . . . 179.2(2) ?
    C6 N2 C7 N1 . . . . 0.1(2) ?
    C8 N2 C7 N1 . . . . 178.71(19) ?
    C7 N2 C8 C9 . . . . 11.8(3) ?
    C6 N2 C8 C9 . . . . -169.8(2) ?
    N2 C8 C9 C10 . . . . 80.2(2) ?
    N2 C8 C9 C14 . . . . -100.1(2) ?
    C14 C9 C10 C11 . . . . 0.3(3) ?
    C8 C9 C10 C11 . . . . -179.96(18) ?
    C14 C9 C10 C23 . . . . 179.98(18) ?
    C8 C9 C10 C23 . . . . -0.3(3) ?
    C9 C10 C11 C12 . . . . 0.6(3) ?
    C23 C10 C11 C12 . . . . -179.06(19) ?
    C9 C10 C11 C15 . . . . -179.96(18) ?
    C23 C10 C11 C15 . . . . 0.4(3) ?
    C10 C11 C12 C13 . . . . -1.8(3) ?
    C15 C11 C12 C13 . . . . 178.77(19) ?
    C10 C11 C12 C25 . . . . 177.0(2) ?
    C15 C11 C12 C25 . . . . -2.4(3) ?
    C11 C12 C13 C14 . . . . 2.2(3) ?
    C25 C12 C13 C14 . . . . -176.7(2) ?
    C12 C13 C14 C9 . . . . -1.3(3) ?
    C12 C13 C14 C24 . . . . 177.1(2) ?
    C10 C9 C14 C13 . . . . 0.0(3) ?
    C8 C9 C14 C13 . . . . -179.73(18) ?
    C10 C9 C14 C24 . . . . -178.4(2) ?
    C8 C9 C14 C24 . . . . 1.9(3) ?
    C18 N3 C15 C11 . . . . -21.2(3) ?
    C16 N3 C15 C11 . . . . 165.40(19) ?
    C12 C11 C15 N3 . . . . 92.8(2) ?
    C10 C11 C15 N3 . . . . -86.7(2) ?
    C18 N3 C16 C17 . . . . -0.5(2) ?
    C15 N3 C16 C17 . . . . 173.93(19) ?
    N3 C16 C17 N4 . . . . 0.3(2) ?
    C18 N4 C17 C16 . . . . -0.1(2) ?
    C19 N4 C17 C16 . . . . -174.8(2) ?
    C17 N4 C18 N3 . . . . -0.2(2) ?
    C19 N4 C18 N3 . . . . 174.7(2) ?
    C16 N3 C18 N4 . . . . 0.4(2) ?
    C15 N3 C18 N4 . . . . -173.91(18) ?
    C18 N4 C19 C20B . . . . -122.8(6) ?
    C17 N4 C19 C20B . . . . 51.1(7) ?
    C18 N4 C19 C20A . . . . -87.6(3) ?
    C17 N4 C19 C20A . . . . 86.3(3) ?
    C20B C19 C20A C21A . . . . -63.4(7) ?
    N4 C19 C20A C21A . . . . 178.8(3) ?
    C19 C20A C21A C22A . . . . 65.0(5) ?
    N4 C19 C20B C21B . . . . -179.7(7) ?
    C20A C19 C20B C21B . . . . 103.6(12) ?
    C19 C20B C21B C22B . . . . 175.3(9) ?
loop_
    _geom_hbond_atom_site_label_D
    _geom_hbond_atom_site_label_H
    _geom_hbond_atom_site_label_A
    _geom_hbond_site_symmetry_A
    _geom_hbond_distance_DH
    _geom_hbond_distance_HA
    _geom_hbond_distance_DA
    _geom_hbond_angle_DHA
    _geom_hbond_publ_flag
    C2 H2A F5 1_655 0.97 2.45 3.312(3) 149 yes
    C5 H5A F9A 3_656 0.93 2.35 3.235(9) 159 yes
    C6 H6A F6 3_656 0.93 2.51 3.248(3) 136 yes
    C6 H6A F12 3_656 0.93 2.54 3.145(3) 123 yes
    C7 H7A F4 4_665 0.93 2.32 3.140(3) 146.3 yes
    C15 H15A F10A 3_655 0.97 2.54 3.103(9) 117 yes
    C15 H15A F11 3_655 0.97 2.50 3.353(3) 147 yes
    C19 H19B F6 4_665 0.97 2.54 3.327(3) 138 yes
