# Supplementary material for: 2,4-Bis[(3-butyl­imidazol-3-ium-1-yl)meth­yl]-1,3,5-trimethyl­benzene bis­(hexa­fluoro­phosphate)
Source: Acta Crystallogr Sect E Struct Rep Online. 2011 Feb 5;67(Pt 3):o562–3. doi: 10.1107/S1600536811003916 (PMC3052114; doi:10.1107/S1600536811003916)
Supplement: Supplementary file 2 [file e-67-0o562-Isup2.hkl]

#
# h,k,l, Fc-squared, Fo-squared, sigma(Fo-squared) and status flag
#
data_I
_shelx_title ' bumestm in P2(1)/n (100K)'
_shelx_refln_list_code          4
_shelx_F_calc_maximum      330.65
_exptl_crystal_F_000      1416.00
_reflns_d_resolution_high  0.7095
 
loop_
 _symmetry_equiv_pos_as_xyz
 'x, y, z'
 '-x+1/2, y+1/2, -z+1/2'
 '-x, -y, -z'
 'x-1/2, -y-1/2, z-1/2'
 
_cell_length_a    12.3851
_cell_length_b    19.6516
_cell_length_c    12.7586
_cell_angle_alpha  90.000
_cell_angle_beta  104.698
_cell_angle_gamma  90.000
 
_shelx_F_squared_multiplier     1.000
 
loop_
 _refln_index_h
 _refln_index_k
 _refln_index_l
 _refln_F_squared_calc
 _refln_F_squared_meas
 _refln_F_squared_sigma
 _refln_observed_status
   2   0   0     3848.72     4357.61     71.66 o
   4   0   0      193.94      184.44     10.66 o
   6   0   0      740.66      828.77     20.93 o
   8   0   0       59.57       64.94     10.66 o
  10   0   0       73.77       79.65     19.45 o
  12   0   0     1656.65     1672.94    172.25 o
  14   0   0     1087.60     1101.49     79.18 o
  16   0   0        4.44      -34.47     57.66 o
   1   1   0    10577.82    10891.11    269.02 o
   2   1   0     1012.59     1195.77     13.59 o
   3   1   0    14869.59    15023.17    102.16 o
   4   1   0      131.87      147.27      6.69 o
   5   1   0      163.07      150.89      7.35 o
   6   1   0     3298.92     3284.81     32.99 o
   7   1   0      253.73      279.91     10.36 o
   8   1   0      294.60      321.94     11.51 o
   9   1   0      822.37      720.91     18.93 o
  10   1   0      268.62      273.13     23.80 o
  11   1   0      169.97      131.49     19.21 o
  12   1   0      376.25      367.63     35.44 o
  13   1   0       45.23       27.56     26.65 o
  14   1   0        9.59       22.66     23.82 o
  15   1   0       87.36       34.90     28.26 o
  16   1   0        4.09      -17.57     45.11 o
   0   2   0      496.48      303.19     13.33 o
   1   2   0        8.62       31.22      5.03 o
   2   2   0        0.15        0.07      3.40 o
   3   2   0     1665.85     1737.94     25.91 o
   4   2   0       25.48       40.28      6.39 o
   5   2   0        1.87       -2.60      6.02 o
   6   2   0      706.55      644.13     13.26 o
   7   2   0      463.09      483.28     15.47 o
   8   2   0       44.98       63.47      9.21 o
   9   2   0      396.04      400.24     20.47 o
  10   2   0      145.99      120.08     19.99 o
  11   2   0     1852.97     1708.50     46.93 o
  12   2   0      189.79      183.20     22.18 o
  13   2   0       30.45        0.40     23.02 o
  14   2   0      224.94      187.54     52.20 o
  15   2   0       58.50       41.36     28.33 o
  16   2   0        0.38      -12.24     30.86 o
   1   3   0     5769.99     5736.85     62.28 o
   2   3   0     8881.46     8339.43     84.27 o
   3   3   0    12293.25    12046.57    100.16 o
   4   3   0      706.39      544.00     13.54 o
   5   3   0      351.25      330.56     13.40 o
   6   3   0     1346.64     1490.31     24.29 o
   7   3   0     3728.71     3967.08     47.68 o
   8   3   0      941.07      884.20     25.08 o
   9   3   0        2.31       25.83     10.38 o
  10   3   0        8.18       -2.77     14.49 o
  11   3   0      183.46      190.02     22.91 o
  12   3   0     1180.40     1230.11     43.06 o
  13   3   0       14.16       -8.08     16.94 o
  14   3   0       43.56        3.04     23.75 o
  15   3   0       48.44      108.03     44.56 o
  16   3   0       15.70       32.08     33.36 o
   0   4   0     1397.85     1373.02     42.32 o
   1   4   0     3804.07     3903.45     54.23 o
   2   4   0    34689.07    34965.44    289.93 o
   3   4   0    14272.79    13823.42    136.64 o
   4   4   0     1600.45     1557.77     24.02 o
   5   4   0       12.49        7.49      6.07 o
   6   4   0       29.09       21.81      6.11 o
   7   4   0       19.51       12.25      7.12 o
   8   4   0      141.82      157.58     13.98 o
   9   4   0       29.12       11.04     13.78 o
  10   4   0      422.99      442.47     27.96 o
  11   4   0       23.05        0.00     16.11 o
  12   4   0      717.59      792.24     38.91 o
  13   4   0        0.04       19.01     19.00 o
  14   4   0        3.41        6.47     17.75 o
  15   4   0       63.80       59.34     33.77 o
  16   4   0        0.67      -31.48     31.48 o
   1   5   0     1235.35     1243.88     23.51 o
   2   5   0    11481.74    11606.71    114.72 o
   3   5   0     1145.92     1320.72     27.99 o
   4   5   0      616.57      651.00     20.14 o
   5   5   0     5267.54     5128.94     55.25 o
   6   5   0      561.96      596.19     21.21 o
   7   5   0     1865.48     1818.88     33.72 o
   8   5   0     1069.11     1064.52     26.72 o
   9   5   0      127.41      127.28     18.37 o
  10   5   0       12.11        3.78     14.83 o
  11   5   0        2.16       -9.98     14.78 o
  12   5   0        0.32        8.95     18.00 o
  13   5   0      109.33       95.89     21.85 o
  14   5   0       13.41       -1.32     19.90 o
  15   5   0       64.23       96.17     36.06 o
  16   5   0        3.46       -9.34     43.47 o
   0   6   0      707.49      662.23     30.65 o
   1   6   0       17.32       31.13      6.71 o
   2   6   0     1927.31     1834.29     37.04 o
   3   6   0       31.33       16.84      5.60 o
   4   6   0     1862.38     1666.48     32.10 o
   5   6   0     5121.59     5115.45     60.64 o
   6   6   0      292.60      259.35     15.14 o
   7   6   0      444.63      426.30     16.62 o
   8   6   0      147.24      123.75     13.55 o
   9   6   0      860.07      893.38     34.49 o
  10   6   0       16.84       21.13     15.81 o
  11   6   0       20.52       39.76     16.79 o
  12   6   0       13.80       14.64     18.91 o
  13   6   0        8.34       17.80     28.48 o
  14   6   0      381.05      393.21     37.49 o
  15   6   0      735.94      866.37     75.11 o
  16   6   0       60.35       26.84     43.50 o
   1   7   0      348.52      388.58     15.56 o
   2   7   0     3255.06     3247.26     49.57 o
   3   7   0     3863.49     3665.32     45.50 o
   4   7   0       22.22       -1.96     10.59 o
   5   7   0        1.22       15.02      7.84 o
   6   7   0     6344.14     6093.62     72.60 o
   7   7   0     3413.47     3725.67     54.43 o
   8   7   0       30.88       22.47     13.60 o
   9   7   0      787.98      725.86     39.49 o
  10   7   0        4.06      -11.19     14.35 o
  11   7   0       79.71       81.66     18.97 o
  12   7   0       35.70       19.12     17.55 o
  13   7   0       10.72       18.32     20.55 o
  14   7   0       34.85       30.80     26.47 o
  15   7   0       45.33       30.76     27.41 o
  16   7   0       13.89       16.51     39.79 o
   0   8   0      117.36      127.87      9.10 o
   1   8   0     1216.36     1325.97     25.32 o
   2   8   0      138.79      133.34     12.13 o
   3   8   0      637.71      590.95     20.70 o
   4   8   0     1116.76     1144.06     24.84 o
   5   8   0      285.98      336.64     16.58 o
   6   8   0     2640.15     2660.80     43.70 o
   7   8   0     2041.56     2097.55     39.89 o
   8   8   0      164.41      155.00     16.59 o
   9   8   0        3.21       12.19     15.47 o
  10   8   0        3.89      -11.46     14.27 o
  11   8   0       14.17        5.16     15.91 o
  12   8   0       21.36       15.06     17.83 o
  13   8   0       24.80       34.57     22.98 o
  14   8   0       39.32       21.60     27.33 o
  15   8   0       25.27       49.51     29.57 o
  16   8   0        0.62        7.31     26.70 o
   1   9   0      191.19      168.95     11.31 o
   2   9   0     4617.70     4803.57     69.35 o
   3   9   0    10724.00    10590.65    197.76 o
   4   9   0     2395.43     2562.54     39.97 o
   5   9   0     5722.62     6104.64     73.10 o
   6   9   0     1662.56     1721.25     35.26 o
   7   9   0     2627.15     2552.92     45.51 o
   8   9   0      145.95      137.45     16.89 o
   9   9   0        6.20       10.21     16.43 o
  10   9   0      521.76      478.48     49.03 o
  11   9   0       45.82       15.39     17.08 o
  12   9   0      396.81      446.94     34.83 o
  13   9   0      287.14      299.01     31.05 o
  14   9   0      176.92      145.85     33.87 o
  15   9   0       28.91       86.15     33.64 o
   0  10   0      870.53      922.48     20.51 o
   1  10   0      117.68       86.87      8.92 o
   2  10   0     1491.98     1662.36     35.99 o
   3  10   0     1300.88     1326.39     29.36 o
   4  10   0      130.13      123.91     11.73 o
   5  10   0      255.06      319.48     17.89 o
   6  10   0      490.39      469.11     25.28 o
   7  10   0     1556.43     1555.61     35.89 o
   8  10   0       54.39       24.32     13.10 o
   9  10   0      238.21      177.96     21.00 o
  10  10   0        0.72      -17.10     20.87 o
  11  10   0       14.90       28.10     19.17 o
  12  10   0      197.84      219.60     26.59 o
  13  10   0      119.26      130.09     28.33 o
  14  10   0       22.80       13.39     29.29 o
  15  10   0      188.01      222.88     39.62 o
   1  11   0      576.86      517.75     15.41 o
   2  11   0      483.39      445.05     20.76 o
   3  11   0       31.46        0.14      7.48 o
   4  11   0     4083.65     3858.61     54.14 o
   5  11   0     5995.12     5954.83     83.50 o
   6  11   0     2534.42     2589.65     52.12 o
   7  11   0     1790.12     1798.38     58.65 o
   8  11   0     1659.42     1641.23     42.47 o
   9  11   0        1.55        4.89     15.96 o
  10  11   0      147.65      122.52     22.32 o
  11  11   0        2.37      -10.34     16.74 o
  12  11   0       66.81       55.40     20.50 o
  13  11   0       36.35       87.22     27.27 o
  14  11   0        3.14       35.43     26.47 o
  15  11   0       45.97       45.96     32.80 o
   0  12   0     1349.79     1502.41     78.43 o
   1  12   0       75.04       57.47      7.78 o
   2  12   0      797.65      768.56     18.98 o
   3  12   0     1944.02     1984.94     39.31 o
   4  12   0     3212.35     3088.23     60.23 o
   5  12   0      265.35      263.47     25.10 o
   6  12   0       35.62       27.97     18.51 o
   7  12   0        0.08      -14.34     14.34 o
   8  12   0      521.00      505.45     30.83 o
   9  12   0      297.21      306.25     28.08 o
  10  12   0      200.67      167.80     24.53 o
  11  12   0        1.72       -5.21     18.94 o
  12  12   0       80.01      124.13     24.30 o
  13  12   0       24.52        8.13     22.11 o
  14  12   0       88.18      149.60     33.84 o
  15  12   0       34.81       52.01     34.19 o
   1  13   0      395.80      377.37     19.72 o
   2  13   0      126.37      134.62     11.60 o
   3  13   0     1060.32     1111.77     25.35 o
   4  13   0      324.60      338.55     25.97 o
   5  13   0       25.57       10.21     12.53 o
   6  13   0      282.93      296.92     25.68 o
   7  13   0      104.94      117.94     20.54 o
   8  13   0      392.47      326.32     24.17 o
   9  13   0     1108.29     1018.00     44.14 o
  10  13   0       20.92       14.37     26.40 o
  11  13   0      305.19      303.58     48.91 o
  12  13   0      268.38      324.21     42.24 o
  13  13   0       10.09       10.94     23.10 o
  14  13   0        5.83       -4.30     26.53 o
   0  14   0       15.84       34.65     17.74 o
   1  14   0        3.45        1.86      6.31 o
   2  14   0     1151.54     1146.62     33.13 o
   3  14   0     1057.47     1061.41     26.72 o
   4  14   0      698.36      728.49     21.98 o
   5  14   0        0.09       -4.34     15.67 o
   6  14   0      125.29       99.61     19.30 o
   7  14   0       42.96       43.94     16.27 o
   8  14   0      240.25      283.60     23.61 o
   9  14   0        6.30       14.57     16.47 o
  10  14   0      164.24      231.96     28.44 o
  11  14   0      393.90      437.94     36.29 o
  12  14   0       74.47       39.51     25.08 o
  13  14   0       38.49       42.65     25.23 o
  14  14   0        2.54       -3.07     26.34 o
   1  15   0        9.37       11.64      6.73 o
   2  15   0      832.75      875.14     27.24 o
   3  15   0      585.65      598.68     22.31 o
   4  15   0      234.74      277.20     16.99 o
   5  15   0        0.14        0.63      9.07 o
   6  15   0      518.17      433.27     30.11 o
   7  15   0      853.78      804.91     37.90 o
   8  15   0      411.84      422.62     28.15 o
   9  15   0      110.15       68.33     20.53 o
  10  15   0      333.25      398.80     34.09 o
  11  15   0        3.77       12.60     20.19 o
  12  15   0       62.86       56.42     26.33 o
  13  15   0       78.00       98.24     33.04 o
  14  15   0      113.85      109.40     30.41 o
   0  16   0     3480.43     3321.36     94.12 o
   1  16   0      396.03      349.77     26.04 o
   2  16   0      866.81      852.16     45.74 o
   3  16   0      144.42      155.68     18.15 o
   4  16   0      263.66      231.18     18.90 o
   5  16   0      362.43      335.85     18.69 o
   6  16   0       30.83       36.79     15.39 o
   7  16   0       35.35       50.02     18.25 o
   8  16   0       33.48       47.42     14.45 o
   9  16   0      109.47       44.19     34.81 o
  10  16   0      478.26      455.28     36.07 o
  11  16   0       97.08       77.92     25.65 o
  12  16   0      579.90      596.91     48.22 o
  13  16   0       23.16       23.98     31.52 o
   1  17   0     1704.32     1529.95     47.93 o
   2  17   0       90.35       91.57     11.54 o
   3  17   0      137.02      158.71     17.57 o
   4  17   0      346.70      319.42     21.08 o
   5  17   0        9.76       28.02     11.97 o
   6  17   0       62.04       50.27     21.03 o
   7  17   0       42.51       75.11     22.86 o
   8  17   0        8.36       19.58     22.17 o
   9  17   0      684.57      731.86     43.31 o
  10  17   0       61.45       58.35     26.85 o
  11  17   0        4.95       30.49     22.88 o
  12  17   0       32.86       88.15     45.13 o
  13  17   0        0.09       70.57     28.85 o
   0  18   0        6.87      -12.85     12.85 o
   1  18   0      231.11      203.08     22.61 o
   2  18   0       68.82       92.48     17.13 o
   3  18   0      195.05      194.61     19.31 o
   4  18   0      260.22      272.07     22.87 o
   5  18   0       10.22       18.80     12.99 o
   6  18   0       92.13       98.00     24.12 o
   7  18   0       20.92       54.43     33.20 o
   8  18   0      408.59      413.84     40.68 o
   9  18   0       44.81      -12.01     16.95 o
  10  18   0        0.13       15.88     18.50 o
  11  18   0      168.55      101.22     34.18 o
  12  18   0       87.22       88.37     42.04 o
   1  19   0      305.79      295.74     33.19 o
   2  19   0      102.76      120.43     24.99 o
   3  19   0        9.11       -5.56     11.02 o
   4  19   0       90.23      123.78     18.17 o
   5  19   0      245.19      254.82     23.33 o
   6  19   0      683.84      735.12     70.91 o
   7  19   0       18.82        6.56     21.21 o
   8  19   0       14.66       27.37     20.27 o
   9  19   0        3.13       18.50     19.29 o
  10  19   0       14.04       29.51     21.02 o
  11  19   0       55.05       53.91     26.09 o
  12  19   0       45.32       37.58     39.71 o
   0  20   0     1369.61     1265.01    112.64 o
   1  20   0       70.52       99.32     31.19 o
   2  20   0      986.07     1006.91    115.46 o
   3  20   0      264.40      223.86     61.80 o
   4  20   0      274.96      261.81     24.44 o
   5  20   0       78.06       45.31     21.45 o
   6  20   0      163.22      158.53     52.01 o
   7  20   0       53.66       73.15     26.66 o
   8  20   0       81.71       61.48     29.26 o
   9  20   0      168.92      168.74     27.16 o
  10  20   0      160.05      211.32     46.12 o
  11  20   0      230.28      198.50     39.50 o
   1  21   0       50.41       40.13     25.82 o
   2  21   0        0.44        1.80     29.52 o
   3  21   0      189.83      217.33     58.83 o
   4  21   0      148.06      164.63     24.31 o
   5  21   0      349.65      393.21     30.94 o
   6  21   0      323.73      360.11     33.27 o
   7  21   0       64.45      110.77     37.23 o
   8  21   0       32.69       16.51     26.64 o
   9  21   0      242.05      256.22     32.48 o
  10  21   0        0.12       -4.47     28.22 o
   0  22   0     1285.81     1279.87    120.00 o
   1  22   0        0.89       -0.04     21.66 o
   2  22   0       28.10       22.09     29.89 o
   3  22   0       15.47       39.03     36.56 o
   4  22   0      125.47      258.61     68.37 o
   5  22   0      252.46      240.05     29.93 o
   6  22   0       15.83       30.88     18.12 o
   7  22   0       81.19      135.85     25.45 o
   8  22   0        8.06       37.11     22.06 o
   9  22   0      347.24      378.47     39.77 o
  10  22   0       28.39       12.59     20.12 o
   1  23   0       30.45       21.17     23.77 o
   2  23   0       72.95       37.72     26.27 o
   3  23   0      161.97      119.41     50.09 o
   4  23   0       17.43       20.66     38.51 o
   5  23   0      170.70      213.68     48.36 o
   6  23   0       94.91      132.04     33.81 o
   7  23   0       33.38       48.80     24.33 o
   8  23   0       12.29       47.53     23.77 o
   9  23   0      348.56      318.40     35.54 o
   0  24   0       12.10        1.32     29.23 o
   1  24   0      698.07      684.61     78.49 o
   2  24   0       19.92       21.97     29.22 o
   3  24   0      184.78      198.44     53.39 o
   4  24   0       16.36       54.96     45.20 o
   5  24   0        0.08       20.37     38.29 o
   6  24   0        0.41       45.89     36.27 o
   7  24   0       29.38       20.42     21.90 o
   8  24   0       44.54       51.64     32.72 o
   1  25   0       36.69       45.61     34.26 o
   2  25   0        5.01       27.52     47.45 o
   3  25   0        0.10       29.62     30.94 o
   4  25   0       22.44       10.01     39.08 o
   5  25   0      282.40      382.06     83.97 o
   6  25   0      127.42      209.95     71.72 o
   7  25   0      151.42      177.07     50.09 o
   0  26   0        2.43       21.67     38.65 o
   1  26   0      131.17      112.73     65.28 o
   2  26   0      639.54      548.05     90.29 o
   3  26   0        5.11       17.83     29.93 o
   4  26   0       93.65       72.22     35.34 o
   5  26   0        2.92       42.14     43.17 o
   1  27   0       47.91      119.97     38.84 o
   2  27   0       45.89       53.53     42.66 o
   3  27   0       51.44       73.52     49.74 o
 -17   0   1        5.96      -34.30     56.32 o
 -15   0   1      421.06      602.11    100.96 o
 -13   0   1     1066.13     1177.76     75.43 o
 -11   0   1      568.00      618.79     55.53 o
  -9   0   1      592.03      573.91     32.18 o
  -7   0   1      281.58      290.04     13.02 o
  -5   0   1     1280.24     1423.86     23.76 o
  -3   0   1   109329.44   108557.76   1200.21 o
   1   0   1     4129.22     4004.32     61.91 o
   3   0   1      569.05      492.32     16.70 o
   5   0   1      602.94      518.88     14.90 o
   7   0   1     3760.17     3667.72     67.70 o
   9   0   1       98.59      112.73     19.73 o
  11   0   1     1188.05     1149.70     64.98 o
  13   0   1      692.88      655.61     67.99 o
  15   0   1      196.65      261.70     55.82 o
 -17   1   1        7.45       13.41     44.57 o
 -16   1   1        3.19       38.61     43.00 o
 -15   1   1       57.85       50.17     41.06 o
 -14   1   1       37.70        0.09     22.04 o
 -13   1   1        3.66      -20.11     20.11 o
 -12   1   1      401.53      416.29     35.41 o
 -11   1   1      301.96      269.37     29.23 o
 -10   1   1      193.56      154.27     17.22 o
  -9   1   1      309.31      307.38     14.17 o
  -8   1   1      382.94      414.06     14.82 o
  -7   1   1        1.13       -4.96      5.10 o
  -6   1   1      134.06      160.06      9.09 o
  -5   1   1     1289.60     1498.60     21.90 o
  -4   1   1     1562.47     1261.88     23.09 o
  -3   1   1     4793.55     4779.18     50.95 o
  -2   1   1    20749.91    20539.18    225.00 o
  -1   1   1     5501.50     5628.51    140.67 o
   0   1   1     1181.53     1294.99     18.62 o
   1   1   1     2499.02     2416.78     31.40 o
   2   1   1     7537.79     7386.70     56.96 o
   3   1   1      152.15      102.95      5.74 o
   4   1   1     1895.37     1788.13     19.50 o
   5   1   1      654.89      676.86     13.26 o
   6   1   1       51.07       48.68      5.98 o
   7   1   1     5197.32     5408.13     51.58 o
   8   1   1      383.73      445.76     17.10 o
   9   1   1       13.39       -2.63      9.43 o
  10   1   1       44.05       24.56     14.14 o
  11   1   1       78.80      102.79     14.12 o
  12   1   1        4.87        2.69     16.51 o
  13   1   1       80.77       36.84     25.67 o
  14   1   1      113.31      105.47     30.59 o
  15   1   1      118.48      121.75     33.18 o
  16   1   1       69.49       40.17     31.53 o
 -17   2   1       10.92       28.79     49.04 o
 -16   2   1      120.68      146.38     53.68 o
 -15   2   1       25.75       50.82     38.25 o
 -14   2   1      328.47      282.85     35.46 o
 -13   2   1       17.41        0.50     21.46 o
 -12   2   1       84.93       95.70     23.75 o
 -11   2   1     1146.55     1191.89     38.94 o
 -10   2   1      398.43      404.40     36.10 o
  -9   2   1      364.53      393.93     17.74 o
  -8   2   1      778.71      808.31     18.73 o
  -7   2   1      466.91      454.52     13.47 o
  -6   2   1      798.98      770.94     28.81 o
  -5   2   1       33.00       43.57      7.33 o
  -4   2   1      662.33      577.96     13.90 o
  -3   2   1      483.00      484.78     15.42 o
  -2   2   1      973.59      895.64     18.39 o
  -1   2   1     1527.90     1898.14     42.44 o
   0   2   1     2799.40     3222.42     62.52 o
   1   2   1    21490.53    22225.40    260.57 o
   2   2   1    11633.20    12276.50     86.31 o
   3   2   1     1162.20     1147.01     16.22 o
   4   2   1      284.19      349.37     16.00 o
   5   2   1     4619.52     4645.52     41.48 o
   6   2   1      641.02      694.35     13.73 o
   7   2   1      115.68       93.81      8.24 o
   8   2   1       91.31       79.59     10.02 o
   9   2   1      290.04      319.04     17.08 o
  10   2   1       27.50        8.22     16.54 o
  11   2   1      944.53      954.30     41.06 o
  12   2   1      145.73      157.83     23.89 o
  13   2   1      176.86      202.16     24.74 o
  14   2   1       47.00       55.54     28.95 o
  15   2   1       24.83      -26.63     27.25 o
  16   2   1       16.53        3.39     29.34 o
 -16   3   1       47.60       54.71     47.49 o
 -15   3   1       11.82      -21.79     27.97 o
 -14   3   1       28.22       51.27     30.98 o
 -13   3   1      101.21      104.07     25.41 o
 -12   3   1      218.85      222.05     27.59 o
 -11   3   1       55.59       65.31     17.42 o
 -10   3   1      740.55      741.99     34.19 o
  -9   3   1     2077.83     1998.69     42.96 o
  -8   3   1      392.61      429.85     15.93 o
  -7   3   1       37.49       47.37      9.42 o
  -6   3   1       31.18       24.32      7.90 o
  -5   3   1      733.05      609.54     19.62 o
  -4   3   1      116.78      142.41      9.23 o
  -3   3   1    15944.13    15282.17    146.33 o
  -2   3   1       51.21       44.53      7.39 o
  -1   3   1    16255.39    16921.21    193.90 o
   0   3   1     1071.66     1028.33     24.54 o
   1   3   1     7924.09     7506.20     74.75 o
   2   3   1     6521.58     6749.69     66.67 o
   3   3   1     6583.02     6781.53     55.39 o
   4   3   1     7592.86     7835.21     61.67 o
   5   3   1       93.23      125.02      7.46 o
   6   3   1       33.09       29.21      5.42 o
   7   3   1        1.18       -0.37      5.37 o
   8   3   1       22.47       23.64      8.09 o
   9   3   1      457.53      457.37     23.17 o
  10   3   1        0.30      -15.17     15.17 o
  11   3   1       41.98       25.33     21.37 o
  12   3   1       37.11       35.41     19.69 o
  13   3   1      193.73      151.42     24.41 o
  14   3   1        0.47        5.62     18.81 o
  15   3   1       89.51       97.50     45.99 o
  16   3   1        0.77      -33.45     33.45 o
 -16   4   1        8.33       -8.14     61.77 o
 -15   4   1       43.93       27.72     31.16 o
 -14   4   1       73.41       71.72     29.39 o
 -13   4   1      407.04      371.29     31.27 o
 -12   4   1      747.95      668.05     34.29 o
 -11   4   1        6.68        1.80     15.49 o
 -10   4   1      276.51      270.82     22.58 o
  -9   4   1       64.68       67.03     14.89 o
  -8   4   1        2.56        4.58      7.53 o
  -7   4   1      157.20      122.93     11.62 o
  -6   4   1      578.63      579.73     17.86 o
  -5   4   1        8.99       21.00      6.31 o
  -4   4   1     1597.56     1611.28     28.55 o
  -3   4   1     1250.54     1364.54     23.43 o
  -2   4   1     2247.47     2526.35     33.91 o
  -1   4   1    24731.39    25666.06    212.18 o
   0   4   1    65215.86    65214.63    583.23 o
   1   4   1    24102.44    25691.25    239.71 o
   2   4   1       47.03      125.27     10.64 o
   3   4   1     7023.82     7140.61     58.01 o
   4   4   1      649.76      676.31     12.42 o
   5   4   1      950.70      950.66     18.21 o
   6   4   1        6.36       12.64      6.26 o
   7   4   1      384.68      434.02     19.43 o
   8   4   1      317.90      349.27     24.04 o
   9   4   1       40.15       50.20     16.16 o
  10   4   1      792.50      870.48     45.04 o
  11   4   1      224.33      200.85     26.26 o
  12   4   1      775.79      792.73     40.54 o
  13   4   1       65.82       51.90     26.27 o
  14   4   1       22.02       25.98     35.89 o
  15   4   1        0.15      -21.07     30.73 o
  16   4   1       25.06       15.14     41.59 o
 -16   5   1        0.06      -15.70     42.77 o
 -15   5   1       43.68       25.22     29.77 o
 -14   5   1       19.53        8.49     20.10 o
 -13   5   1      518.87      492.65     36.74 o
 -12   5   1      370.84      360.88     28.55 o
 -11   5   1      213.51      197.02     22.69 o
 -10   5   1       89.14       69.66     16.93 o
  -9   5   1       44.76       36.98     14.64 o
  -8   5   1      923.80      945.93     29.80 o
  -7   5   1      854.64      902.70     24.13 o
  -6   5   1       29.67       18.72      7.85 o
  -5   5   1     1033.37     1037.17     25.37 o
  -4   5   1      148.75      127.50      9.55 o
  -3   5   1      212.28      179.33     12.22 o
  -2   5   1      916.54      901.93     17.40 o
  -1   5   1       61.52      109.70      7.51 o
   0   5   1     2994.51     3117.49     36.43 o
   1   5   1      204.01      251.94     10.10 o
   2   5   1      161.83      141.08      7.01 o
   3   5   1     3271.77     3142.22     37.78 o
   4   5   1       11.68        8.60      5.04 o
   5   5   1     1345.59     1292.74     22.89 o
   6   5   1      313.97      321.02     14.11 o
   7   5   1      101.83       86.31      9.86 o
   8   5   1     1029.13     1055.17     33.10 o
   9   5   1        0.89      -16.30     18.79 o
  10   5   1        0.01      -12.65     15.79 o
  11   5   1       69.22       84.11     19.13 o
  12   5   1        3.38        3.91     19.01 o
  13   5   1       22.95        3.28     19.25 o
  14   5   1       99.79       70.86     23.92 o
  15   5   1        0.04       17.30     23.27 o
  16   5   1       27.43       24.27     39.73 o
 -16   6   1       21.14       15.96     69.50 o
 -15   6   1       24.99       -0.14     30.09 o
 -14   6   1        6.48      -19.57     19.57 o
 -13   6   1        9.26       -4.64     19.88 o
 -12   6   1        5.26       27.94     18.24 o
 -11   6   1        1.61        7.17     14.87 o
 -10   6   1      202.38      242.63     22.66 o
  -9   6   1       85.88       68.61     16.18 o
  -8   6   1      262.71      267.76     19.81 o
  -7   6   1     4502.33     4364.45     69.19 o
  -6   6   1      716.20      768.37     21.22 o
  -5   6   1     1366.54     1475.10     29.01 o
  -4   6   1       31.53       14.59      7.75 o
  -3   6   1     1551.37     1496.83     24.98 o
  -2   6   1      279.44      221.37      8.95 o
  -1   6   1     2385.15     2132.46     28.72 o
   0   6   1      375.72      302.69     12.86 o
   1   6   1     4040.27     4587.84     45.45 o
   2   6   1    14102.45    14350.76    120.61 o
   3   6   1      453.62      482.13     14.93 o
   4   6   1     2625.91     2852.31     35.30 o
   5   6   1     2336.34     2461.66     33.58 o
   6   6   1     3697.53     3746.12     46.64 o
   7   6   1      510.56      547.35     20.33 o
   8   6   1      533.37      550.75     20.37 o
   9   6   1       33.40       33.78     12.73 o
  10   6   1      282.54      293.86     24.64 o
  11   6   1       17.45       12.88     15.78 o
  12   6   1       15.56      -16.12     16.12 o
  13   6   1       69.86       83.61     24.11 o
  14   6   1      169.97      101.47     34.51 o
  15   6   1      125.37      112.81     28.55 o
  16   6   1       16.91       63.25     45.92 o
 -16   7   1       64.32       39.47     39.27 o
 -15   7   1      101.55      110.56     33.55 o
 -14   7   1      151.78       96.63     26.69 o
 -13   7   1       47.73       29.16     21.97 o
 -12   7   1      304.69      283.81     30.03 o
 -11   7   1        8.64       16.03     15.21 o
 -10   7   1      384.60      412.78     27.11 o
  -9   7   1     2157.26     2077.95     47.81 o
  -8   7   1       30.13       14.08     11.19 o
  -7   7   1      161.63      137.98     15.38 o
  -6   7   1    11936.43    12172.11    133.33 o
  -5   7   1     1768.12     1641.89     33.83 o
  -4   7   1    13818.50    14032.44    145.93 o
  -3   7   1      758.55      878.43     17.40 o
  -2   7   1       53.40       69.64      7.24 o
  -1   7   1        1.41        1.22      4.88 o
   0   7   1        0.13        4.60      6.14 o
   1   7   1     1628.96     1545.50     21.23 o
   2   7   1        0.08        3.17      4.79 o
   3   7   1     2360.32     2459.54     35.21 o
   4   7   1     5054.77     4951.84     50.80 o
   5   7   1      130.44      120.59      9.21 o
   6   7   1     1382.83     1299.25     25.53 o
   7   7   1      170.65      212.34     18.35 o
   8   7   1      411.24      478.02     24.17 o
   9   7   1        0.44       66.15     18.97 o
  10   7   1       36.04       15.98     16.00 o
  11   7   1       88.87       46.28     22.16 o
  12   7   1       79.98      100.69     21.36 o
  13   7   1       56.44       -8.24     22.36 o
  14   7   1      179.34      135.19     30.24 o
  15   7   1      153.65      121.84     34.76 o
  16   7   1       67.48       55.29     30.49 o
 -16   8   1       14.88        4.97     37.75 o
 -15   8   1       28.09        4.77     25.45 o
 -14   8   1      326.01      394.95     46.13 o
 -13   8   1      126.81      111.96     26.25 o
 -12   8   1      106.44      102.69     20.52 o
 -11   8   1       33.99       13.25     15.74 o
 -10   8   1      275.03      319.82     24.92 o
  -9   8   1      168.16      171.33     19.05 o
  -8   8   1      527.40      568.42     27.22 o
  -7   8   1     1616.91     1639.24     38.47 o
  -6   8   1        3.63       -5.85     10.41 o
  -5   8   1     1520.08     1519.37     33.90 o
  -4   8   1     4623.07     4396.85     49.18 o
  -3   8   1     5170.44     5265.46     54.50 o
  -2   8   1     5048.05     4993.85     58.15 o
  -1   8   1     1194.07     1242.86     25.93 o
   0   8   1      360.88      336.99     13.59 o
   1   8   1      637.29      656.64     13.10 o
   2   8   1     1724.12     1755.62     28.45 o
   3   8   1     2110.17     2003.89     35.64 o
   4   8   1     3929.22     3881.69     48.56 o
   5   8   1       44.75       50.17      7.46 o
   6   8   1      457.20      394.99     16.03 o
   7   8   1      107.19       66.87     10.96 o
   8   8   1     1967.00     2004.20     42.36 o
   9   8   1      371.70      380.07     27.81 o
  10   8   1       13.77        6.30     14.52 o
  11   8   1      211.16      264.44     28.13 o
  12   8   1        6.65       13.17     19.29 o
  13   8   1       23.41       28.26     21.37 o
  14   8   1       64.49       24.75     26.05 o
  15   8   1      121.52      153.50     37.52 o
 -16   9   1      119.93      126.16     31.89 o
 -15   9   1       64.88       32.53     30.92 o
 -14   9   1       62.96       84.28     29.60 o
 -13   9   1        4.55      -11.42     28.90 o
 -12   9   1        0.03       15.66     26.49 o
 -11   9   1      237.22      230.40     23.59 o
 -10   9   1        1.97       -4.10     14.48 o
  -9   9   1      814.79      848.04     34.85 o
  -8   9   1      680.38      781.58     40.32 o
  -7   9   1      445.81      474.94     25.18 o
  -6   9   1     5222.85     5431.73     76.80 o
  -5   9   1     1351.09     1155.52     25.93 o
  -4   9   1     1056.32      968.82     20.68 o
  -3   9   1     5158.42     5455.33     57.00 o
  -2   9   1      117.84      178.05     12.86 o
  -1   9   1      279.21      268.76     17.70 o
   0   9   1     2220.49     2015.08     32.61 o
   1   9   1      404.36      377.58     11.13 o
   2   9   1      100.92      113.34      9.54 o
   3   9   1     6491.05     6682.56     77.85 o
   4   9   1     1248.40     1268.47     25.75 o
   5   9   1     7976.85     7875.01     99.15 o
   6   9   1     2027.23     2091.23     40.72 o
   7   9   1        1.46        9.24     11.67 o
   8   9   1     1342.28     1340.13     36.23 o
   9   9   1     1800.05     1880.67     67.19 o
  10   9   1      382.07      370.77     30.80 o
  11   9   1        3.13      -10.67     17.30 o
  12   9   1       42.90       39.91     18.93 o
  13   9   1        9.70       23.47     21.84 o
  14   9   1       28.26       19.90     26.73 o
  15   9   1        0.06       16.71     29.59 o
 -15  10   1      210.35      160.61     46.51 o
 -14  10   1       10.26        3.41     26.45 o
 -13  10   1        0.36       18.99     30.38 o
 -12  10   1       24.68       35.73     21.00 o
 -11  10   1        1.32       -5.18     15.87 o
 -10  10   1       13.41        8.42     12.65 o
  -9  10   1      264.04      285.14     23.82 o
  -8  10   1      283.71      341.54     24.80 o
  -7  10   1     1376.68     1502.55     38.43 o
  -6  10   1      502.36      452.82     20.74 o
  -5  10   1     5328.39     5559.92     68.51 o
  -4  10   1      216.05      220.04     13.77 o
  -3  10   1     6403.65     6219.32     75.44 o
  -2  10   1        3.63        6.25      6.69 o
  -1  10   1      118.66      128.93     13.70 o
   0  10   1      263.61      305.21     14.33 o
   1  10   1      440.94      432.23     10.31 o
   2  10   1     3643.71     3868.34     54.29 o
   3  10   1     4369.65     4228.94     56.31 o
   4  10   1     2986.63     2973.39     42.44 o
   5  10   1     1276.85     1215.81     26.41 o
   6  10   1       52.05       46.78     12.27 o
   7  10   1       60.06       51.08     13.43 o
   8  10   1       67.53       41.67     17.38 o
   9  10   1      920.67      995.20     41.92 o
  10  10   1       54.28       97.36     21.24 o
  11  10   1       38.52       58.50     21.10 o
  12  10   1      322.48      279.23     43.77 o
  13  10   1       94.67       73.49     23.36 o
  14  10   1       38.06       60.94     28.22 o
  15  10   1       64.92       77.29     33.90 o
 -15  11   1        0.59      -26.82     26.82 o
 -14  11   1       20.77       54.15     30.54 o
 -13  11   1       33.53       34.12     23.92 o
 -12  11   1        2.44      -18.39     18.39 o
 -11  11   1       12.25       39.16     18.72 o
 -10  11   1       73.24      113.21     22.08 o
  -9  11   1      656.41      654.17     35.59 o
  -8  11   1      763.42      806.48     44.32 o
  -7  11   1     3617.49     3775.36     65.80 o
  -6  11   1        0.02       10.47     10.58 o
  -5  11   1        6.83       -7.15      8.41 o
  -4  11   1      129.44      154.21     12.73 o
  -3  11   1     2398.78     2419.32     38.85 o
  -2  11   1     2212.89     2377.40     40.47 o
  -1  11   1       94.62       73.91     11.44 o
   0  11   1        7.71        3.29      6.34 o
   1  11   1        9.45        7.17      4.72 o
   2  11   1      601.80      513.10     17.45 o
   3  11   1      610.72      621.19     19.88 o
   4  11   1      898.36      893.57     32.46 o
   5  11   1     1842.36     1807.98     38.57 o
   6  11   1      379.89      392.26     27.20 o
   7  11   1     1597.80     1666.33     42.92 o
   8  11   1      380.04      434.29     27.20 o
   9  11   1       39.45       32.03     24.92 o
  10  11   1      314.17      373.38     31.78 o
  11  11   1       17.97        5.97     20.28 o
  12  11   1        0.08        7.49     23.81 o
  13  11   1       45.79       25.01     21.10 o
  14  11   1        0.39       -5.08     23.72 o
  15  11   1       99.71      108.10     37.96 o
 -15  12   1       59.06       57.62     32.24 o
 -14  12   1        4.35       32.28     33.95 o
 -13  12   1        4.47      -12.90     19.86 o
 -12  12   1       48.12       31.81     25.90 o
 -11  12   1      495.79      590.96     59.37 o
 -10  12   1       72.24      113.71     21.95 o
  -9  12   1       88.23       44.31     17.91 o
  -8  12   1      235.26      234.52     23.87 o
  -7  12   1      131.03      127.63     28.51 o
  -6  12   1      927.42     1094.44     38.11 o
  -5  12   1      692.86      687.35     26.75 o
  -4  12   1       61.83       69.58     10.79 o
  -3  12   1       36.32       41.74     10.20 o
  -2  12   1      155.97      183.41     14.75 o
  -1  12   1      153.69      110.44     13.30 o
   0  12   1       28.71       28.52      6.59 o
   1  12   1       16.05       37.22      6.31 o
   2  12   1      200.54      266.65     14.28 o
   3  12   1      179.40      141.59     12.24 o
   4  12   1      753.67      781.04     23.86 o
   5  12   1        0.20       -0.93      8.89 o
   6  12   1      250.63      334.38     26.62 o
   7  12   1      228.62      224.22     21.17 o
   8  12   1       70.09       79.64     16.16 o
   9  12   1     1095.67     1056.48     45.86 o
  10  12   1       96.55       77.73     22.29 o
  11  12   1        2.55      -16.91     16.91 o
  12  12   1        1.65        4.48     18.42 o
  13  12   1       53.86       90.83     26.24 o
  14  12   1      151.23      188.40     37.99 o
 -15  13   1        4.34       46.25     31.43 o
 -14  13   1        4.49       15.79     24.71 o
 -13  13   1      127.88      116.61     27.02 o
 -12  13   1      180.18      157.36     28.02 o
 -11  13   1        0.22      -19.05     29.04 o
 -10  13   1      227.00      189.01     40.82 o
  -9  13   1        1.04       -2.32     15.48 o
  -8  13   1      151.67      123.31     19.80 o
  -7  13   1        1.16       -5.42     14.52 o
  -6  13   1      220.13      240.57     26.38 o
  -5  13   1       77.51       86.27     24.84 o
  -4  13   1     1047.55     1197.69     37.59 o
  -3  13   1       58.11       81.27     14.67 o
  -2  13   1       36.49       57.48     13.49 o
  -1  13   1       32.31       46.57     10.44 o
   0  13   1     1135.08     1114.99     21.35 o
   1  13   1        4.53       -1.67      7.62 o
   2  13   1      314.59      310.32     15.88 o
   3  13   1     2347.11     2316.26     41.59 o
   4  13   1      696.52      732.23     24.21 o
   5  13   1        0.60       -4.87      8.83 o
   6  13   1     1120.30     1205.57     41.50 o
   7  13   1      392.86      412.48     26.06 o
   8  13   1       10.71       32.16     14.33 o
   9  13   1      278.52      331.12     30.34 o
  10  13   1        4.15       -4.54     22.84 o
  11  13   1        5.41       54.49     21.99 o
  12  13   1      272.48      305.48     33.88 o
  13  13   1       37.26       18.97     23.60 o
  14  13   1      136.93      143.58     31.93 o
 -14  14   1       67.75       59.87     29.60 o
 -13  14   1      317.52      373.01     52.01 o
 -12  14   1       47.03       62.39     20.14 o
 -11  14   1        0.74       27.70     48.18 o
 -10  14   1       13.43        3.20     17.61 o
  -9  14   1      134.40      112.30     21.24 o
  -8  14   1       76.36       88.21     23.59 o
  -7  14   1       23.06       14.85     15.68 o
  -6  14   1     1704.54     1678.07     48.87 o
  -5  14   1      422.03      464.66     31.96 o
  -4  14   1       30.84       26.80     13.06 o
  -3  14   1      234.04      257.84     21.10 o
  -2  14   1      208.02      213.31     19.16 o
  -1  14   1     1645.89     1786.52     36.20 o
   0  14   1      621.66      658.31     18.29 o
   1  14   1      212.54      222.67     17.99 o
   2  14   1      100.27       99.61     11.70 o
   3  14   1      377.34      380.25     18.99 o
   4  14   1       76.21       66.86     11.97 o
   5  14   1      146.27      143.16     17.37 o
   6  14   1       47.67       43.67     16.89 o
   7  14   1      375.55      414.18     31.61 o
   8  14   1      428.51      477.71     29.70 o
   9  14   1       63.08       65.83     20.97 o
  10  14   1        9.13        2.75     18.96 o
  11  14   1      120.10      113.66     25.12 o
  12  14   1        8.34      -17.34     20.86 o
  13  14   1      344.07      381.17     47.05 o
  14  14   1      157.87      271.65     40.53 o
 -14  15   1       11.02       42.08     27.31 o
 -13  15   1        6.87        2.51     27.39 o
 -12  15   1        0.01        5.25     22.62 o
 -11  15   1      397.88      488.36     68.43 o
 -10  15   1      429.48      413.08     34.06 o
  -9  15   1      155.42      147.30     22.91 o
  -8  15   1        0.02      -12.65     25.08 o
  -7  15   1      283.56      270.25     26.21 o
  -6  15   1        7.91       21.27     18.12 o
  -5  15   1     1607.19     1638.64     47.60 o
  -4  15   1      360.81      400.23     27.82 o
  -3  15   1      589.39      542.97     29.31 o
  -2  15   1      470.15      460.16     20.53 o
  -1  15   1        2.12       23.74      9.74 o
   0  15   1      890.01      863.75     32.76 o
   1  15   1      497.77      540.42     26.10 o
   2  15   1      348.20      390.13     38.39 o
   3  15   1      405.62      446.45     26.48 o
   4  15   1      114.82       92.33     13.55 o
   5  15   1     1391.77     1337.22     35.28 o
   6  15   1        7.97       13.42     13.89 o
   7  15   1      620.18      595.36     36.55 o
   8  15   1       36.26       29.85     13.45 o
   9  15   1       14.25      -17.23     17.23 o
  10  15   1        0.43        2.26     23.61 o
  11  15   1       52.32       52.69     22.48 o
  12  15   1       26.12       71.66     26.37 o
  13  15   1       25.21       72.02     29.07 o
 -13  16   1      310.85      351.85     40.20 o
 -12  16   1      130.35      137.92     30.36 o
 -11  16   1        0.05        8.36     27.49 o
 -10  16   1        4.53       64.54     27.05 o
  -9  16   1      210.41      190.00     25.54 o
  -8  16   1      331.63      300.40     44.87 o
  -7  16   1       18.53       -9.67     15.06 o
  -6  16   1      467.12      513.08     33.23 o
  -5  16   1       33.82       28.11     14.58 o
  -4  16   1      813.55      883.06     37.21 o
  -3  16   1     1589.16     1502.77     33.17 o
  -2  16   1        2.56       -0.58      9.13 o
  -1  16   1     1616.04     1564.84     35.68 o
   0  16   1      598.16      623.38     31.00 o
   1  16   1       76.19       46.10     14.29 o
   2  16   1      813.35      790.68     29.69 o
   3  16   1      523.13      511.88     21.29 o
   4  16   1      342.66      336.18     21.85 o
   5  16   1       81.27       80.90     13.47 o
   6  16   1      709.63      715.66     37.31 o
   7  16   1       75.64      118.36     24.91 o
   8  16   1      125.69      115.15     22.08 o
   9  16   1       73.85       76.26     21.03 o
  10  16   1       18.77       12.71     19.33 o
  11  16   1      164.66      140.73     27.06 o
  12  16   1        0.33        7.61     29.85 o
  13  16   1       57.85       19.20     25.80 o
 -13  17   1      157.75      108.32     69.41 o
 -12  17   1       43.57       39.23     25.13 o
 -11  17   1        9.66       43.53     24.11 o
 -10  17   1        1.51       -8.19     20.71 o
  -9  17   1        5.56       18.11     17.96 o
  -8  17   1       54.37       77.27     23.53 o
  -7  17   1      109.81       59.75     22.21 o
  -6  17   1       15.44       10.76     14.74 o
  -5  17   1      157.25      188.59     22.45 o
  -4  17   1      745.59      697.19     35.25 o
  -3  17   1      231.88      219.33     16.97 o
  -2  17   1       34.72       47.10     13.65 o
  -1  17   1      205.06      209.99     15.16 o
   0  17   1      147.81      142.93     19.06 o
   1  17   1      890.67      811.84     34.08 o
   2  17   1      137.36      113.63     17.71 o
   3  17   1      171.04      170.04     16.09 o
   4  17   1       54.54       37.41     11.29 o
   5  17   1        6.95        5.95     12.32 o
   6  17   1      388.57      451.08     54.56 o
   7  17   1        7.56       30.46     20.53 o
   8  17   1       35.28       -7.84     16.34 o
   9  17   1       59.48       78.73     26.94 o
  10  17   1       72.76       36.06     21.05 o
  11  17   1       25.13      -17.99     17.99 o
  12  17   1      642.52      872.65     80.82 o
  13  17   1       56.71       60.81     28.95 o
 -13  18   1        0.13      -19.28     27.26 o
 -12  18   1      203.91      257.46     41.53 o
 -11  18   1     1139.52     1180.96     66.02 o
 -10  18   1       56.99      104.91     25.55 o
  -9  18   1      235.03      279.73     34.05 o
  -8  18   1       31.12       21.51     21.82 o
  -7  18   1       26.97       -1.44     18.33 o
  -6  18   1      266.04      211.32     34.92 o
  -5  18   1        7.59       32.71     18.70 o
  -4  18   1       51.43       36.83     21.86 o
  -3  18   1      115.25      103.28     16.14 o
  -2  18   1      153.54      172.00     16.63 o
  -1  18   1      115.77      124.20     16.87 o
   0  18   1      208.10      196.95     21.23 o
   1  18   1      484.74      476.79     31.83 o
   2  18   1        3.14        0.70     11.25 o
   3  18   1      673.10      603.55     30.13 o
   4  18   1      148.70      155.37     16.90 o
   5  18   1       44.72       45.92     13.55 o
   6  18   1       43.84       66.26     28.43 o
   7  18   1       84.41       92.88     26.43 o
   8  18   1       24.87       46.14     20.41 o
   9  18   1      312.35      325.03     32.72 o
  10  18   1       41.86       35.91     21.10 o
  11  18   1       80.64      105.10     26.78 o
  12  18   1       15.92        2.25     26.84 o
 -12  19   1        0.10       21.31     24.78 o
 -11  19   1       33.42       25.39     27.38 o
 -10  19   1      542.94      579.79     47.44 o
  -9  19   1       52.05      118.66     30.09 o
  -8  19   1      877.81      947.92     54.75 o
  -7  19   1       48.11       42.11     22.18 o
  -6  19   1        3.00       39.39     21.59 o
  -5  19   1       56.06       17.96     25.18 o
  -4  19   1       21.64        6.91     11.98 o
  -3  19   1        1.10        5.08     12.03 o
  -2  19   1       29.22       11.99     12.62 o
  -1  19   1      472.70      479.56     43.12 o
   0  19   1      226.31      204.07     26.36 o
   1  19   1      799.02      732.12     98.45 o
   2  19   1     1017.42      883.11     75.53 o
   3  19   1        5.48       -5.41     15.78 o
   4  19   1      155.94      229.84     27.86 o
   5  19   1       22.29       22.45     15.84 o
   6  19   1       67.82       56.98     20.01 o
   7  19   1        0.85      -10.97     23.57 o
   8  19   1      118.39      148.26     37.72 o
   9  19   1      122.50      151.68     26.27 o
  10  19   1       10.28       47.29     21.51 o
  11  19   1       10.57       33.10     26.92 o
  12  19   1      360.40      379.10     78.17 o
 -11  20   1        6.52      -21.56     21.56 o
 -10  20   1       23.01       50.90     40.89 o
  -9  20   1      103.74      217.19     38.11 o
  -8  20   1        4.07       32.91     23.15 o
  -7  20   1      109.98      141.18     39.94 o
  -6  20   1       92.14      104.16     27.29 o
  -5  20   1      344.30      371.99     44.21 o
  -4  20   1       23.84       11.97     17.74 o
  -3  20   1      183.10      157.13     19.49 o
  -2  20   1      333.35      316.75     31.02 o
  -1  20   1      512.23      563.50     62.28 o
   0  20   1     3012.07     2799.77    119.51 o
   1  20   1        8.38       60.60     36.38 o
   2  20   1        6.86       39.08     34.01 o
   3  20   1      150.30       53.01     52.38 o
   4  20   1      591.28      542.11     33.58 o
   5  20   1        5.01       23.95     32.74 o
   6  20   1       39.96       61.24     18.69 o
   7  20   1       18.70       32.94     19.92 o
   8  20   1        2.84       12.07     17.43 o
   9  20   1       12.10        8.28     18.06 o
  10  20   1      576.51      575.12     46.62 o
  11  20   1       47.64       52.36     21.97 o
 -11  21   1       38.13       14.21     48.81 o
 -10  21   1       54.69       18.89     22.24 o
  -9  21   1      183.56      339.50     88.30 o
  -8  21   1      492.87      513.72     51.49 o
  -7  21   1      140.53      158.88     31.72 o
  -6  21   1        7.42       11.41     22.88 o
  -5  21   1        2.59       23.05     19.88 o
  -4  21   1        0.73       14.66     19.31 o
  -3  21   1      177.56      185.95     23.08 o
  -2  21   1       60.83        9.37     29.28 o
  -1  21   1        8.31       12.25     20.92 o
   0  21   1      498.89      546.13     89.57 o
   1  21   1      159.21      131.89     37.87 o
   2  21   1      369.20      446.53     84.80 o
   3  21   1       39.08       15.65     25.51 o
   4  21   1       91.12       80.67     37.95 o
   5  21   1        3.77       33.69     28.42 o
   6  21   1      567.24      668.54     47.50 o
   7  21   1        2.00       24.56     18.36 o
   8  21   1      167.12      191.93     30.02 o
   9  21   1      626.44      670.11     43.44 o
  10  21   1       82.20       44.15     22.82 o
 -10  22   1       94.38      106.52     31.06 o
  -9  22   1        0.88       50.21     33.42 o
  -8  22   1       73.20      133.53     41.22 o
  -7  22   1      136.05      115.81     30.52 o
  -6  22   1       10.22       29.77     22.31 o
  -5  22   1        4.47       -2.38     20.58 o
  -4  22   1       12.59       15.12     14.06 o
  -3  22   1        2.86       16.98     21.34 o
  -2  22   1       10.58        5.51     21.48 o
  -1  22   1      194.99      248.57     55.82 o
   0  22   1       76.55       55.55     28.76 o
   1  22   1        4.22        0.96     20.56 o
   2  22   1      401.99      419.43     86.39 o
   3  22   1        2.14       64.49     46.56 o
   4  22   1      253.29      377.51    129.98 o
   5  22   1        0.00        7.33     35.47 o
   6  22   1        4.81       38.43     26.35 o
   7  22   1       11.44       34.64     24.41 o
   8  22   1      253.52      223.82     38.31 o
   9  22   1       37.76       58.31     25.34 o
  -9  23   1       14.79       66.98     40.28 o
  -8  23   1      108.77      108.67     40.12 o
  -7  23   1        0.01       17.95     24.50 o
  -6  23   1      470.30      472.41     39.02 o
  -5  23   1        0.13       30.97     16.25 o
  -4  23   1       32.67       30.85     36.16 o
  -3  23   1       20.24       53.74     27.71 o
  -2  23   1        7.73       18.26     23.00 o
  -1  23   1       10.58       27.37     23.71 o
   0  23   1      283.23      205.30     57.49 o
   1  23   1      291.36      208.40     43.09 o
   2  23   1       66.31       57.63     39.69 o
   3  23   1       28.35       27.29     38.99 o
   4  23   1      228.87      180.12     50.83 o
   5  23   1       33.35       94.75     40.85 o
   6  23   1      468.62      484.42    114.08 o
   7  23   1      116.74      124.08     31.33 o
   8  23   1       96.11      111.88     39.16 o
   9  23   1        6.79       17.86     36.36 o
  -8  24   1        3.77      -12.49     22.27 o
  -7  24   1       33.65       57.48     20.53 o
  -6  24   1        1.92       41.38     50.94 o
  -5  24   1       24.03       41.82     42.09 o
  -4  24   1        2.36       22.68     27.62 o
  -3  24   1       20.10       23.64     25.81 o
  -2  24   1      355.36      328.63     55.49 o
  -1  24   1       10.71       22.07     26.75 o
   0  24   1       61.49       39.92     29.39 o
   1  24   1        3.34      -10.43     30.96 o
   2  24   1        4.78       29.75     27.33 o
   3  24   1      329.87      500.95     96.56 o
   4  24   1        7.20       35.74     45.53 o
   5  24   1       21.66       64.30     81.34 o
   6  24   1      135.21      107.57     45.19 o
   7  24   1      151.04      184.62     99.34 o
   8  24   1       77.22       78.39     42.40 o
  -7  25   1       27.83       29.23     28.90 o
  -6  25   1        1.68      135.25     59.52 o
  -5  25   1      177.43      242.40     48.98 o
  -4  25   1        4.47       32.99     27.65 o
  -3  25   1      152.19      125.61     40.16 o
  -2  25   1      321.77      278.62     53.39 o
  -1  25   1        1.24      -14.82     23.43 o
   0  25   1       78.31       52.33     33.57 o
   1  25   1      304.68      377.77     62.96 o
   2  25   1        7.32       38.51     29.15 o
   3  25   1       59.04       51.22     34.25 o
   4  25   1      139.23      137.66     62.10 o
   5  25   1      245.05      228.76     69.86 o
   6  25   1        0.32       41.29     66.47 o
  -5  26   1       66.47       99.82     63.63 o
  -4  26   1       25.42       55.61     32.43 o
  -3  26   1      104.62      148.02     42.93 o
  -2  26   1       27.01       71.21     33.25 o
  -1  26   1       10.38       18.23     25.44 o
   0  26   1       35.24       68.59     34.07 o
   1  26   1      428.30      391.38     63.93 o
   2  26   1       56.12       38.80     29.86 o
   3  26   1      115.68       87.36     53.72 o
   4  26   1       35.99      130.51     57.79 o
   5  26   1        0.11       76.02     51.30 o
  -3  27   1       40.85       54.48     32.87 o
  -2  27   1       89.66      110.36     62.97 o
  -1  27   1        0.47        4.20     29.07 o
   0  27   1      102.01      114.49     39.00 o
   1  27   1      353.50      520.86     74.14 o
   2  27   1       44.16      112.11     40.78 o
   3  27   1      437.56      399.58     64.35 o
 -16   0   2       56.98      100.21     61.89 o
 -14   0   2       15.61       73.26     54.14 o
 -12   0   2      617.64      613.96     56.75 o
 -10   0   2     2209.28     2130.75     78.90 o
  -8   0   2      424.00      386.94     20.80 o
  -6   0   2       84.48      131.27     21.38 o
  -4   0   2      676.18      670.10     26.54 o
  -2   0   2    51168.59    51907.34   1046.84 o
   0   0   2     6614.03     6986.99    226.61 o
   2   0   2     8158.11     8085.12    104.73 o
   4   0   2     2897.75     2812.75     62.75 o
   6   0   2     1303.98     1416.59     31.63 o
   8   0   2      205.32      188.42     23.43 o
  10   0   2     2810.39     2679.11     76.83 o
  12   0   2     2461.12     2629.49     82.33 o
  14   0   2       42.87      120.84     46.65 o
  16   0   2        0.03      -32.36     80.08 o
 -17   1   2       47.67       50.99     78.39 o
 -16   1   2        0.11       28.41     56.02 o
 -15   1   2       48.93       22.76     39.19 o
 -14   1   2      149.40       88.78     47.27 o
 -13   1   2      124.29       89.48     24.14 o
 -12   1   2     1055.66     1023.32     46.08 o
 -11   1   2     3056.27     3034.08     71.43 o
 -10   1   2     2508.71     2455.43     91.83 o
  -9   1   2     1314.20     1284.12     29.26 o
  -8   1   2       59.20       58.33      8.95 o
  -7   1   2      178.23      173.96      9.44 o
  -6   1   2        6.03       11.59     24.34 o
  -5   1   2      908.32      808.72     17.35 o
  -4   1   2     1055.24     1022.29     17.58 o
  -3   1   2     1355.30     1206.00     21.98 o
  -2   1   2     9700.15     9859.59     97.79 o
  -1   1   2      669.37      731.82     14.12 o
   0   1   2     1779.10     1758.58     24.41 o
   1   1   2    20721.13    20494.76    194.76 o
   2   1   2    24600.62    24805.02    215.61 o
   3   1   2     1023.44     1132.35     18.72 o
   4   1   2     2178.86     2143.95     26.08 o
   5   1   2     4751.10     4864.08     47.58 o
   6   1   2     3540.80     3683.42     39.63 o
   7   1   2     1250.24     1286.87     25.19 o
   8   1   2      150.92      180.46     15.81 o
   9   1   2      397.09      402.34     22.22 o
  10   1   2        4.81      -11.63     13.32 o
  11   1   2        1.96       15.83     14.79 o
  12   1   2      130.54      116.48     17.33 o
  13   1   2      380.79      387.13     31.12 o
  14   1   2      153.21       81.81     31.41 o
  15   1   2        2.31        2.29     27.70 o
  16   1   2       48.23       34.20     33.58 o
 -17   2   2       14.44       78.11     48.20 o
 -16   2   2       14.00       11.60     40.18 o
 -15   2   2       54.41      -14.83     36.94 o
 -14   2   2       36.48       53.08     27.25 o
 -13   2   2        0.32       -0.76     23.77 o
 -12   2   2      324.21      352.44     32.25 o
 -11   2   2      424.13      426.57     53.19 o
 -10   2   2      535.32      511.39     23.14 o
  -9   2   2       38.87       10.37      7.68 o
  -8   2   2      175.14      190.47     11.87 o
  -7   2   2      659.29      551.49     15.67 o
  -6   2   2        8.40        1.41      6.62 o
  -5   2   2     2903.04     2921.98     36.26 o
  -4   2   2      316.09      290.72     11.49 o
  -3   2   2     7649.48     7507.62     95.99 o
  -2   2   2    12035.56    12197.82    144.84 o
  -1   2   2    17587.57    18467.23    265.48 o
   0   2   2      365.45      412.70      8.79 o
   1   2   2    52720.37    49725.48    872.60 o
   2   2   2    23676.39    22998.47    282.45 o
   3   2   2     7193.20     6736.59     58.10 o
   4   2   2      578.41      554.48     13.67 o
   5   2   2       65.42       62.17      7.15 o
   6   2   2       75.11      108.63      9.89 o
   7   2   2      366.44      452.06     16.11 o
   8   2   2      790.23      794.47     22.40 o
   9   2   2        0.15       -2.97     14.62 o
  10   2   2      691.46      707.69     28.96 o
  11   2   2       40.64       33.03     14.87 o
  12   2   2      327.89      304.69     30.30 o
  13   2   2       18.55        4.24     18.92 o
  14   2   2      132.37      162.62     26.00 o
  15   2   2       24.60       -3.38     28.24 o
  16   2   2        5.41      -30.56     30.91 o
 -17   3   2       24.02       19.20     44.78 o
 -16   3   2       21.51       25.17     47.88 o
 -15   3   2        9.95       25.24     37.75 o
 -14   3   2      158.98      166.27     34.88 o
 -13   3   2      232.05      229.22     41.44 o
 -12   3   2        2.21       -5.96     20.24 o
 -11   3   2      653.30      634.36     29.44 o
 -10   3   2       52.73       42.52     16.49 o
  -9   3   2     2101.14     1917.78     36.25 o
  -8   3   2      164.80      135.88     11.51 o
  -7   3   2     1163.34     1210.09     23.00 o
  -6   3   2     4395.94     4401.56     51.09 o
  -5   3   2      923.07      885.87     28.80 o
  -4   3   2      118.90      146.71      8.31 o
  -3   3   2     4939.95     5103.93     82.53 o
  -2   3   2    15935.08    15828.47    187.41 o
  -1   3   2      198.32      177.24     11.78 o
   0   3   2    18353.77    17798.50    491.04 o
   1   3   2     1687.89     1680.93     29.28 o
   2   3   2     6006.26     5760.67     61.51 o
   3   3   2      405.26      513.58     12.44 o
   4   3   2     1851.74     1834.05     25.46 o
   5   3   2       60.91       75.57      7.59 o
   6   3   2        4.60       34.08      7.46 o
   7   3   2      630.35      585.20     18.44 o
   8   3   2       29.44       26.46      9.89 o
   9   3   2        1.91       -7.18     12.95 o
  10   3   2       29.38       44.86     12.75 o
  11   3   2      178.48      175.93     24.53 o
  12   3   2       15.80       -8.52     19.15 o
  13   3   2      102.21       83.97     23.58 o
  14   3   2      129.22       91.83     24.24 o
  15   3   2        3.30       -6.37     30.73 o
  16   3   2       94.02      137.38     42.29 o
 -17   4   2       58.70       20.50     45.41 o
 -16   4   2       48.24       63.19     45.66 o
 -15   4   2       89.12       98.82     42.27 o
 -14   4   2      370.55      467.95     78.72 o
 -13   4   2      910.26      951.75     91.82 o
 -12   4   2       29.25       27.15     15.33 o
 -11   4   2      801.95      759.36     33.82 o
 -10   4   2        6.22       -1.65     14.49 o
  -9   4   2       74.15       58.14     14.13 o
  -8   4   2       61.16       27.30      9.85 o
  -7   4   2      267.66      290.33     14.76 o
  -6   4   2      282.49      285.67     13.67 o
  -5   4   2     2200.80     2145.84     30.01 o
  -4   4   2      696.24      594.43     18.09 o
  -3   4   2    20646.63    19707.55    186.19 o
  -2   4   2      858.65      882.35     24.61 o
  -1   4   2     7180.08     7146.81     65.36 o
   0   4   2     5539.96     5647.61     90.62 o
   1   4   2     9760.32     9822.95    113.22 o
   2   4   2       85.68      125.29     11.14 o
   3   4   2       27.93        4.30      5.97 o
   4   4   2       13.42       34.77      5.97 o
   5   4   2       11.82       -1.01      5.41 o
   6   4   2      339.89      359.11     13.57 o
   7   4   2      187.11      202.17     12.13 o
   8   4   2      442.71      408.18     17.69 o
   9   4   2       52.73       67.28     18.28 o
  10   4   2        4.02        4.71     14.41 o
  11   4   2      870.11      831.09     38.90 o
  12   4   2        6.84       18.51     20.83 o
  13   4   2      231.64      298.35     32.74 o
  14   4   2       25.00        3.46     23.39 o
  15   4   2        0.85      -16.85     22.29 o
  16   4   2        4.95      -31.25     31.25 o
 -16   5   2       18.40      -35.28     37.61 o
 -15   5   2       29.56       50.81     39.56 o
 -14   5   2       49.81       62.25     28.87 o
 -13   5   2       49.24       43.78     19.36 o
 -12   5   2      261.81      231.19     26.23 o
 -11   5   2      181.29      171.64     21.29 o
 -10   5   2      813.26      855.22     33.88 o
  -9   5   2      217.51      217.42     20.35 o
  -8   5   2     2181.96     2221.72     42.74 o
  -7   5   2      516.34      509.64     18.92 o
  -6   5   2      683.37      676.84     19.13 o
  -5   5   2     5526.21     4972.99     68.47 o
  -4   5   2       58.04       75.44      9.58 o
  -3   5   2      572.73      637.03     17.49 o
  -2   5   2     1863.39     1979.15     34.46 o
  -1   5   2     1885.09     1702.74     23.14 o
   0   5   2     3235.58     3355.66     51.13 o
   1   5   2    21251.71    21350.50    177.87 o
   2   5   2    14152.50    15207.66    157.34 o
   3   5   2       38.56       41.95      6.25 o
   4   5   2     1288.48     1479.05     23.03 o
   5   5   2     2686.98     2671.29     31.54 o
   6   5   2       18.70       25.10      7.74 o
   7   5   2      780.93      762.70     17.74 o
   8   5   2       11.83       28.47     12.33 o
   9   5   2      147.61      142.95     23.22 o
  10   5   2      613.10      679.15     34.39 o
  11   5   2      375.52      320.20     27.41 o
  12   5   2      129.36      120.93     34.24 o
  13   5   2       20.07       -9.73     21.88 o
  14   5   2        0.66       11.50     24.10 o
  15   5   2       72.47       98.98     29.36 o
  16   5   2        2.99       -3.66     51.47 o
 -16   6   2       10.72       31.01     44.37 o
 -15   6   2        2.84        5.95     26.79 o
 -14   6   2        1.83        3.50     17.32 o
 -13   6   2        0.04      -11.95     19.23 o
 -12   6   2       20.02       33.92     19.32 o
 -11   6   2        0.12        7.13     15.60 o
 -10   6   2      746.73      842.34     41.99 o
  -9   6   2       63.10       60.77     17.47 o
  -8   6   2       75.18       65.64     13.70 o
  -7   6   2       18.69       19.47     10.93 o
  -6   6   2     3463.35     3568.46     49.61 o
  -5   6   2      998.47      995.50     25.28 o
  -4   6   2      413.68      415.52     16.49 o
  -3   6   2     3470.15     3225.73     50.57 o
  -2   6   2     1341.99     1309.31     27.52 o
  -1   6   2     2035.91     1890.65     27.89 o
   0   6   2      140.94      128.58     10.71 o
   1   6   2      413.05      404.34     10.87 o
   2   6   2     1219.67     1252.21     22.87 o
   3   6   2      759.91      702.40     16.41 o
   4   6   2     1409.61     1365.24     21.49 o
   5   6   2      241.69      228.51     12.36 o
   6   6   2       14.51       22.47      8.55 o
   7   6   2     1012.64      987.26     30.50 o
   8   6   2      234.72      268.90     22.92 o
   9   6   2        3.05       11.34     15.98 o
  10   6   2      632.66      627.18     34.28 o
  11   6   2      338.66      352.39     28.20 o
  12   6   2      571.57      587.81     37.16 o
  13   6   2      629.03      656.89     47.97 o
  14   6   2       14.13       11.46     34.84 o
  15   6   2        2.89      -18.97     24.61 o
 -16   7   2       29.54       80.79     61.08 o
 -15   7   2       24.50      -18.24     28.74 o
 -14   7   2      148.14      117.24     25.43 o
 -13   7   2       79.61       52.63     23.20 o
 -12   7   2      387.10      439.37     34.79 o
 -11   7   2      167.85      166.10     20.61 o
 -10   7   2       85.28       81.34     17.69 o
  -9   7   2     1082.02     1039.34     33.63 o
  -8   7   2      194.48      225.19     18.80 o
  -7   7   2     3613.77     3494.66     58.80 o
  -6   7   2      756.43      751.77     32.56 o
  -5   7   2     1366.58     1644.36     34.13 o
  -4   7   2     3089.46     2957.72     52.37 o
  -3   7   2     3419.93     3469.46     48.32 o
  -2   7   2       12.83       18.20      5.39 o
  -1   7   2       33.30       49.51      8.28 o
   0   7   2        2.59        3.71      5.82 o
   1   7   2     1046.51      929.92     18.86 o
   2   7   2     1084.89     1311.40     20.89 o
   3   7   2     1715.54     1642.72     26.39 o
   4   7   2     9948.28    10449.03     87.97 o
   5   7   2      152.50      144.69     12.05 o
   6   7   2      231.29      235.49     15.59 o
   7   7   2     1401.11     1507.37     35.73 o
   8   7   2      302.00      297.60     23.97 o
   9   7   2      701.94      802.73     37.89 o
  10   7   2        0.13       -3.33     14.71 o
  11   7   2       37.14       37.34     19.22 o
  12   7   2        1.47        4.25     19.60 o
  13   7   2        2.80        9.54     24.52 o
  14   7   2        4.91       37.68     27.00 o
  15   7   2       10.16       -4.00     25.28 o
 -16   8   2       73.98       -5.01     53.51 o
 -15   8   2       92.55       83.96     27.45 o
 -14   8   2        1.55        1.10     21.40 o
 -13   8   2       85.52       68.97     23.30 o
 -12   8   2        4.23      -17.84     17.84 o
 -11   8   2      685.44      690.71     34.10 o
 -10   8   2      231.23      241.49     24.72 o
  -9   8   2      136.88      104.78     17.60 o
  -8   8   2      155.58      146.06     18.40 o
  -7   8   2     4250.02     4028.55     79.07 o
  -6   8   2     1291.62     1330.92     37.62 o
  -5   8   2     7227.35     7108.86     98.63 o
  -4   8   2        9.46        2.75      7.40 o
  -3   8   2      466.56      501.15     15.01 o
  -2   8   2        0.33        5.62      6.50 o
  -1   8   2     3760.54     3752.25     48.25 o
   0   8   2      657.95      681.15     22.48 o
   1   8   2       28.87       44.26      6.19 o
   2   8   2       89.38      101.36      8.28 o
   3   8   2     1923.46     1854.66     27.59 o
   4   8   2     2700.81     2843.50     47.88 o
   5   8   2      316.12      292.69     16.49 o
   6   8   2        0.87       -5.70     11.03 o
   7   8   2        7.45       12.51     12.10 o
   8   8   2      401.79      483.52     26.23 o
   9   8   2     1436.50     1504.36     44.49 o
  10   8   2      423.40      440.79     39.71 o
  11   8   2      162.55      208.98     27.28 o
  12   8   2        1.55        8.15     18.41 o
  13   8   2       78.93       52.27     29.54 o
  14   8   2       52.09      106.06     30.57 o
  15   8   2       72.99       36.72     29.56 o
 -16   9   2       34.28       36.84     52.57 o
 -15   9   2        4.49        5.16     26.57 o
 -14   9   2       82.58       33.41     24.96 o
 -13   9   2        1.60        7.48     22.20 o
 -12   9   2       18.13        5.09     20.37 o
 -11   9   2      100.11       75.01     18.92 o
 -10   9   2        3.36       -1.16     13.66 o
  -9   9   2      116.98      118.96     17.78 o
  -8   9   2     1392.22     1531.08     43.12 o
  -7   9   2     2253.64     2192.53     43.50 o
  -6   9   2      801.53      782.38     31.64 o
  -5   9   2     3780.77     3791.86     88.84 o
  -4   9   2      968.04     1072.74     33.50 o
  -3   9   2      132.99      102.91      8.31 o
  -2   9   2      765.76      810.87     20.08 o
  -1   9   2     1259.00     1131.57     22.09 o
   0   9   2     2035.35     2142.78     40.13 o
   1   9   2       45.69       47.86      6.35 o
   2   9   2     1094.47     1164.07     20.23 o
   3   9   2       45.07       71.04      7.92 o
   4   9   2      384.60      401.66     19.22 o
   5   9   2     1932.24     1871.41     34.59 o
   6   9   2      120.03      156.05     17.01 o
   7   9   2     1247.06     1267.93     34.83 o
   8   9   2        7.84       11.14     14.08 o
   9   9   2      961.13      967.64     43.26 o
  10   9   2       52.72       67.47     20.34 o
  11   9   2       78.32       83.47     23.41 o
  12   9   2       54.92       11.39     20.47 o
  13   9   2       52.79       37.42     21.78 o
  14   9   2       63.43       79.15     27.32 o
  15   9   2      223.15      217.67     45.10 o
 -16  10   2       76.28       99.87     33.62 o
 -15  10   2       88.02       88.80     32.07 o
 -14  10   2        9.07      -23.02     23.33 o
 -13  10   2       77.72       82.29     27.50 o
 -12  10   2       56.64       83.05     30.80 o
 -11  10   2       14.76       -6.43     15.87 o
 -10  10   2       89.10       80.60     17.22 o
  -9  10   2       37.07       33.97     15.97 o
  -8  10   2        5.06      -13.40     17.41 o
  -7  10   2        1.95       18.45     15.41 o
  -6  10   2     2835.22     2732.77     70.72 o
  -5  10   2     2806.25     2735.18     45.63 o
  -4  10   2     1815.68     1890.63     35.53 o
  -3  10   2      639.43      502.44     15.79 o
  -2  10   2      557.61      589.86     15.81 o
  -1  10   2     1007.39     1044.52     20.83 o
   0  10   2      563.25      602.45     19.54 o
   1  10   2      202.53      236.78     10.58 o
   2  10   2     3784.10     3873.14     43.24 o
   3  10   2      149.70      157.28     13.31 o
   4  10   2        0.02       14.62      9.09 o
   5  10   2      512.91      422.00     26.72 o
   6  10   2      280.61      321.67     22.16 o
   7  10   2     1341.17     1405.15     55.25 o
   8  10   2        7.73      -11.69     13.84 o
   9  10   2      693.08      641.14     42.63 o
  10  10   2      315.13      276.16     29.96 o
  11  10   2       10.01       15.34     20.95 o
  12  10   2        2.73       15.22     20.40 o
  13  10   2      128.60      158.64     27.68 o
  14  10   2        4.47      -19.95     22.76 o
  15  10   2      207.65      204.84     43.29 o
 -15  11   2       33.54       30.65     29.48 o
 -14  11   2       35.90       31.50     27.38 o
 -13  11   2        1.87       25.24     26.31 o
 -12  11   2      108.54       91.47     22.49 o
 -11  11   2       57.87       20.94     18.39 o
 -10  11   2      335.35      335.08     28.15 o
  -9  11   2       31.69       23.58     14.17 o
  -8  11   2       37.72       23.35     14.17 o
  -7  11   2       53.79       48.55     13.49 o
  -6  11   2     1338.62     1385.51     34.07 o
  -5  11   2     8316.37     8067.12     98.62 o
  -4  11   2       37.37       44.14      9.32 o
  -3  11   2     1853.37     2072.25     37.52 o
  -2  11   2      309.73      357.66     15.46 o
  -1  11   2      153.65      244.80     15.11 o
   0  11   2     2622.04     2549.78     41.98 o
   1  11   2      428.06      431.35     15.92 o
   2  11   2       31.32       44.60      6.06 o
   3  11   2        0.00        4.10      6.86 o
   4  11   2     2648.99     2660.91     55.27 o
   5  11   2     5635.50     5569.42     90.45 o
   6  11   2     1801.92     1731.26     46.56 o
   7  11   2      262.56      277.04     23.08 o
   8  11   2        3.34       -1.33     15.15 o
   9  11   2       53.25       59.73     20.13 o
  10  11   2      273.26      199.61     27.12 o
  11  11   2      157.34      171.21     27.50 o
  12  11   2       44.77       39.26     34.33 o
  13  11   2        0.98        4.93     22.14 o
  14  11   2       52.56       47.57     28.31 o
 -15  12   2       70.44       44.70     33.78 o
 -14  12   2      658.19      760.13     57.73 o
 -13  12   2       51.34       84.03     38.98 o
 -12  12   2        7.05       57.73     21.13 o
 -11  12   2       44.84       17.34     19.58 o
 -10  12   2       60.21       70.94     20.81 o
  -9  12   2      536.52      567.03     32.76 o
  -8  12   2       81.12       68.96     17.29 o
  -7  12   2        0.20       -3.62     16.64 o
  -6  12   2       13.68        9.15     11.03 o
  -5  12   2      227.43      191.04     16.71 o
  -4  12   2     4225.29     4262.45     57.96 o
  -3  12   2     4895.92     5180.29     64.92 o
  -2  12   2     2092.87     2007.26     67.31 o
  -1  12   2      362.99      364.68     19.04 o
   0  12   2       56.32       58.46     11.63 o
   1  12   2     5177.29     5185.10     62.86 o
   2  12   2      514.61      543.49     16.71 o
   3  12   2     1174.34     1083.66     31.60 o
   4  12   2     1747.56     1610.05     43.04 o
   5  12   2      133.51       94.91     16.94 o
   6  12   2     1653.11     1507.81     43.58 o
   7  12   2      118.90      100.48     17.74 o
   8  12   2      505.32      509.64     30.12 o
   9  12   2       11.61        9.71     16.85 o
  10  12   2      111.93       84.22     23.94 o
  11  12   2        4.63       22.01     21.24 o
  12  12   2        7.70        7.13     21.66 o
  13  12   2       48.02       27.35     23.55 o
  14  12   2       14.84       13.41     22.08 o
 -15  13   2       28.43       -7.12     27.58 o
 -14  13   2        5.85       25.69     24.85 o
 -13  13   2       29.88       36.95     22.50 o
 -12  13   2       48.51       87.92     23.76 o
 -11  13   2      120.85       38.69     19.83 o
 -10  13   2        1.09       -1.07     16.88 o
  -9  13   2       35.01       -3.95     15.51 o
  -8  13   2      432.78      475.69     41.72 o
  -7  13   2        2.67       10.67     19.71 o
  -6  13   2      992.82     1098.07     48.03 o
  -5  13   2       14.07        7.81     11.80 o
  -4  13   2      554.29      567.24     25.93 o
  -3  13   2      661.67      737.57     26.37 o
  -2  13   2      201.21      273.59     20.06 o
  -1  13   2     2071.90     2033.25     48.82 o
   0  13   2     1626.39     1490.23     32.43 o
   1  13   2     3349.44     3337.14     44.71 o
   2  13   2      338.18      323.32     14.98 o
   3  13   2     1345.13     1381.08     35.76 o
   4  13   2      563.43      533.54     26.34 o
   5  13   2      169.34      211.35     24.67 o
   6  13   2     1484.24     1483.38     46.42 o
   7  13   2      196.51      193.82     20.06 o
   8  13   2       41.58       35.87     15.00 o
   9  13   2      218.37      293.76     30.50 o
  10  13   2        0.49        7.36     19.79 o
  11  13   2        2.57      -18.28     18.28 o
  12  13   2        2.23        0.40     22.40 o
  13  13   2      263.70      190.04     28.94 o
  14  13   2      157.64      167.04     41.20 o
 -14  14   2      118.04      250.40     35.53 o
 -13  14   2       19.47       47.13     26.52 o
 -12  14   2      156.01      164.89     43.92 o
 -11  14   2       27.55       23.77     20.43 o
 -10  14   2        0.02       -7.47     31.48 o
  -9  14   2       91.25       86.49     19.76 o
  -8  14   2       39.44       10.72     27.45 o
  -7  14   2        0.02       -3.46     16.82 o
  -6  14   2        0.02       12.14     23.40 o
  -5  14   2     1458.10     1546.36     64.41 o
  -4  14   2      116.63      121.51     17.78 o
  -3  14   2      779.95      735.74     30.75 o
  -2  14   2      771.67      705.92     48.04 o
  -1  14   2      679.89      697.20     30.89 o
   0  14   2     4964.55     4857.92     76.37 o
   1  14   2      249.83      250.56     15.13 o
   2  14   2       51.74       50.36      8.60 o
   3  14   2     1770.65     1561.65     65.34 o
   4  14   2        0.58      -11.83     11.83 o
   5  14   2      200.83      171.03     20.45 o
   6  14   2      397.05      428.35     30.12 o
   7  14   2      551.85      589.71     32.05 o
   8  14   2      105.58       80.86     16.90 o
   9  14   2       33.18       19.77     22.95 o
  10  14   2      481.47      475.26     38.73 o
  11  14   2       27.48        4.02     19.38 o
  12  14   2      133.51      109.61     28.25 o
  13  14   2        0.12      -20.34     21.15 o
 -14  15   2        5.93        1.64     25.67 o
 -13  15   2       65.26       52.11     24.80 o
 -12  15   2        4.96       28.70     21.28 o
 -11  15   2       24.97        3.85     20.78 o
 -10  15   2      127.53      121.76     24.16 o
  -9  15   2       26.08       43.45     17.50 o
  -8  15   2      445.95      443.33     38.97 o
  -7  15   2      645.09      669.66     45.14 o
  -6  15   2       35.11       75.60     20.11 o
  -5  15   2       92.48       78.18     20.38 o
  -4  15   2       19.24        7.15     12.90 o
  -3  15   2      303.91      268.97     24.92 o
  -2  15   2      375.02      388.85     27.39 o
  -1  15   2       94.37       71.82     15.68 o
   0  15   2      484.02      428.47     20.51 o
   1  15   2       24.81       32.64     12.19 o
   2  15   2     1277.57     1272.87     39.08 o
   3  15   2      564.16      593.06     31.63 o
   4  15   2       19.02        3.23     11.16 o
   5  15   2        1.12       -0.52     10.92 o
   6  15   2       78.16       76.35     17.54 o
   7  15   2       74.79       71.48     16.27 o
   8  15   2       60.10       83.49     20.92 o
   9  15   2       31.79        0.80     20.67 o
  10  15   2       30.14       11.11     19.82 o
  11  15   2        8.43       10.66     27.08 o
  12  15   2      222.08      206.72     28.15 o
  13  15   2      102.87       55.87     34.71 o
 -14  16   2        0.04       30.12     26.98 o
 -13  16   2        1.30       12.34     23.09 o
 -12  16   2      199.90      236.56     33.48 o
 -11  16   2       42.64       34.03     22.09 o
 -10  16   2      122.76      143.83     26.26 o
  -9  16   2      311.81      339.15     32.07 o
  -8  16   2      109.32      110.35     24.91 o
  -7  16   2       81.86      111.25     24.06 o
  -6  16   2      171.62      183.53     26.57 o
  -5  16   2        7.08        7.52     15.92 o
  -4  16   2      513.56      559.97     33.08 o
  -3  16   2      713.67      687.17     61.34 o
  -2  16   2      338.74      391.29     32.83 o
  -1  16   2     1233.15     1235.97     44.39 o
   0  16   2     2407.49     2219.46     43.57 o
   1  16   2     1326.47     1221.15     39.20 o
   2  16   2        7.57       18.88     17.51 o
   3  16   2     1756.49     1596.60     80.59 o
   4  16   2        2.93       15.70     13.00 o
   5  16   2      536.18      615.10     36.43 o
   6  16   2      487.11      413.69     31.52 o
   7  16   2       51.18       62.89     17.16 o
   8  16   2      110.66      109.85     22.67 o
   9  16   2       47.98       71.03     21.43 o
  10  16   2      323.71      404.51     33.30 o
  11  16   2       63.21       72.31     20.54 o
  12  16   2      101.93       95.59     25.66 o
  13  16   2       60.56       67.97     25.85 o
 -13  17   2       27.84       37.80     25.25 o
 -12  17   2      173.65      198.85     32.21 o
 -11  17   2        4.77        8.88     36.67 o
 -10  17   2      117.18      110.70     32.63 o
  -9  17   2      192.42      334.91     42.20 o
  -8  17   2       14.21       -3.88     23.62 o
  -7  17   2        8.90       24.36     20.78 o
  -6  17   2        3.33       12.70     16.34 o
  -5  17   2       20.34       26.57     15.91 o
  -4  17   2        7.21       14.26     15.91 o
  -3  17   2     1347.93     1304.40     45.58 o
  -2  17   2     1934.52     1810.59     51.76 o
  -1  17   2      142.70      136.01     14.89 o
   0  17   2      310.11      301.22     25.48 o
   1  17   2        0.08       -5.02     11.84 o
   2  17   2     1971.47     1994.11    109.35 o
   3  17   2     1518.02     1570.63     41.92 o
   4  17   2      504.74      469.32     54.22 o
   5  17   2       97.90       55.57     20.72 o
   6  17   2      271.20      322.94     52.20 o
   7  17   2        4.39       -6.63     15.26 o
   8  17   2       11.36       21.19     15.02 o
   9  17   2      573.08      591.00     60.51 o
  10  17   2       19.18       28.88     19.53 o
  11  17   2       21.69        8.46     22.14 o
  12  17   2        1.72       15.92     19.04 o
 -13  18   2      361.10      376.56     44.21 o
 -12  18   2      142.80      101.87     36.82 o
 -11  18   2      105.84       77.74     45.62 o
 -10  18   2       31.97       30.53     23.33 o
  -9  18   2        0.89        4.72     24.96 o
  -8  18   2      434.79      397.95     39.43 o
  -7  18   2      208.71      202.27     29.86 o
  -6  18   2        3.62       15.05     16.38 o
  -5  18   2      206.30      178.90     26.29 o
  -4  18   2       18.89        7.25     18.36 o
  -3  18   2       92.04       61.14     34.74 o
  -2  18   2       50.06       38.35     11.99 o
  -1  18   2      587.24      545.19     23.73 o
   0  18   2      125.47      102.70     18.50 o
   1  18   2     1262.23     1203.71     41.05 o
   2  18   2     1745.90     1828.30    110.51 o
   3  18   2       16.54       12.15     33.82 o
   4  18   2      600.20      573.20     49.45 o
   5  18   2       68.85       23.31     29.36 o
   6  18   2       51.69       -1.80     15.96 o
   7  18   2        3.39        7.78     16.46 o
   8  18   2      429.49      499.93     34.08 o
   9  18   2       33.09       11.32     25.54 o
  10  18   2       11.05       24.25     18.22 o
  11  18   2      225.48      239.69     29.11 o
  12  18   2      126.18      153.32     27.48 o
 -12  19   2      218.96      266.43     37.34 o
 -11  19   2      386.48      339.56     61.26 o
 -10  19   2        7.73       21.53     19.42 o
  -9  19   2      289.25      372.87     49.02 o
  -8  19   2      115.32      110.54     32.84 o
  -7  19   2      171.62      204.70     30.11 o
  -6  19   2       81.01      131.08     31.27 o
  -5  19   2       97.43      111.05     26.46 o
  -4  19   2       34.71       55.55     24.34 o
  -3  19   2      288.88      281.97     32.27 o
  -2  19   2     2181.93     1936.31     49.17 o
  -1  19   2      387.91      383.18     32.37 o
   0  19   2       21.69       26.77     18.59 o
   1  19   2       71.43       59.87     30.59 o
   2  19   2      710.79      752.74     73.91 o
   3  19   2        5.55        7.69     26.20 o
   4  19   2       49.54       47.73     21.61 o
   5  19   2      255.12      308.45     33.60 o
   6  19   2       17.88       23.32     19.73 o
   7  19   2       10.64       22.68     29.87 o
   8  19   2       21.04       13.21     16.92 o
   9  19   2       48.46       90.03     21.66 o
  10  19   2      147.40      129.46     32.99 o
  11  19   2       40.08       94.79     28.24 o
 -12  20   2       45.01       25.84     59.57 o
 -11  20   2       52.96       56.47     24.03 o
 -10  20   2        0.01        3.15     22.19 o
  -9  20   2       26.27       65.47     41.61 o
  -8  20   2      160.83      251.46     67.53 o
  -7  20   2        5.27       15.19     24.54 o
  -6  20   2       10.57       43.65     26.14 o
  -5  20   2      100.81       90.03     28.99 o
  -4  20   2       41.94       59.88     27.58 o
  -3  20   2      197.67      195.50     19.90 o
  -2  20   2        4.14       11.34     10.76 o
  -1  20   2      319.88      267.18     44.72 o
   0  20   2       97.67       70.85     39.79 o
   1  20   2        0.22       38.14     34.97 o
   2  20   2      127.88      132.63     39.05 o
   3  20   2       22.46       20.53     31.96 o
   4  20   2      166.64      198.33     62.94 o
   5  20   2       33.17       44.96     19.26 o
   6  20   2      153.60      134.86     27.64 o
   7  20   2      767.58      822.89     67.59 o
   8  20   2       25.21       59.54     26.67 o
   9  20   2       84.60       73.30     26.57 o
  10  20   2      110.35      118.66     27.64 o
  11  20   2       15.20       74.18     32.88 o
 -11  21   2        0.27      -11.23     23.32 o
 -10  21   2        9.19       -8.18     21.77 o
  -9  21   2      190.80      257.74     41.80 o
  -8  21   2       70.13       79.71     60.05 o
  -7  21   2      131.27      146.71     31.22 o
  -6  21   2      134.38      184.50     33.32 o
  -5  21   2        2.21       21.08     21.52 o
  -4  21   2        9.50       15.69     20.94 o
  -3  21   2       48.83       68.08     19.87 o
  -2  21   2        0.06       -0.64     19.88 o
  -1  21   2        8.36        8.55     21.71 o
   0  21   2      548.31      587.35     66.80 o
   1  21   2      248.47      233.10     63.99 o
   2  21   2       14.74       25.84     29.60 o
   3  21   2      670.55      500.96     66.94 o
   4  21   2        0.24       20.53     21.65 o
   5  21   2      629.76      735.09     80.63 o
   6  21   2      289.78      370.94     51.10 o
   7  21   2      799.25      779.71     52.92 o
   8  21   2        6.25       -3.91     20.98 o
   9  21   2       38.81       16.28     23.44 o
  10  21   2       11.15       18.20     25.69 o
 -10  22   2       70.23       75.07     26.92 o
  -9  22   2      109.46       98.90     37.79 o
  -8  22   2        8.78       61.40     42.63 o
  -7  22   2       11.32       31.65     40.06 o
  -6  22   2      157.39      185.26     51.63 o
  -5  22   2        0.20       11.61     22.66 o
  -4  22   2       48.81       55.33     20.42 o
  -3  22   2        8.19       17.13     14.15 o
  -2  22   2        1.75       42.32     25.79 o
  -1  22   2       62.06       83.75     32.27 o
   0  22   2      740.33      652.98     71.55 o
   1  22   2      551.56      438.75     85.09 o
   2  22   2       13.52        3.25     37.42 o
   3  22   2      136.20       79.63     36.41 o
   4  22   2       32.87       20.13     28.92 o
   5  22   2        0.88        0.71     30.74 o
   6  22   2       31.07       82.78     62.29 o
   7  22   2       25.11       29.02     22.68 o
   8  22   2        0.96       28.14     21.66 o
   9  22   2        0.68       12.51     23.22 o
  -9  23   2      420.33      523.64     67.13 o
  -8  23   2        4.14      -14.09     34.10 o
  -7  23   2      377.23      363.12     66.47 o
  -6  23   2       50.98       74.45     37.65 o
  -5  23   2        2.98       -1.67     20.97 o
  -4  23   2       81.27       78.28     22.83 o
  -3  23   2       52.87       62.60     44.02 o
  -2  23   2       29.43       32.87     26.97 o
  -1  23   2      153.45      154.56     59.13 o
   0  23   2       10.92       66.40     27.68 o
   1  23   2      140.20      113.91     35.62 o
   2  23   2      167.13      127.80     56.80 o
   3  23   2      956.79      956.86    198.13 o
   4  23   2      175.72      182.12     47.38 o
   5  23   2       23.87       53.26     41.52 o
   6  23   2       29.61       27.41     38.96 o
   7  23   2       53.80      105.26     83.24 o
   8  23   2       39.90       28.73     21.04 o
  -8  24   2        0.02        5.05     36.97 o
  -7  24   2       32.28       54.35     40.92 o
  -6  24   2      171.85      175.92     35.91 o
  -5  24   2       89.51       87.51     19.42 o
  -4  24   2       40.48       63.60     29.27 o
  -3  24   2       56.42       23.72     44.22 o
  -2  24   2        5.66       40.82     26.04 o
  -1  24   2       69.92      105.37     33.43 o
   0  24   2      392.39      344.41     80.72 o
   1  24   2      240.45      215.08     47.60 o
   2  24   2       62.26       27.49     42.22 o
   3  24   2        1.25       16.46     37.14 o
   4  24   2       68.88       41.57     49.68 o
   5  24   2      271.45      192.83     53.48 o
   6  24   2       63.73      129.05     50.39 o
   7  24   2        8.74       24.08     37.04 o
  -7  25   2        1.55       33.49     24.69 o
  -6  25   2        0.72       16.99     16.58 o
  -5  25   2       12.17       29.00     29.59 o
  -4  25   2       15.08       79.96     34.72 o
  -3  25   2       34.31       80.88     34.48 o
  -2  25   2        3.57       30.70     27.96 o
  -1  25   2       19.90       40.44     29.24 o
   0  25   2       90.05      136.36     40.10 o
   1  25   2       47.45       54.39     40.60 o
   2  25   2      202.27      150.74     44.27 o
   3  25   2      137.96      193.29     66.11 o
   4  25   2      265.26      294.40     79.84 o
   5  25   2      149.93       68.80     71.90 o
   6  25   2      124.74      139.80     49.49 o
  -5  26   2       62.01      132.44     41.72 o
  -4  26   2       27.87       14.98     26.61 o
  -3  26   2       74.69      105.43     36.97 o
  -2  26   2       11.70       35.05     28.23 o
  -1  26   2        1.03       11.96     27.41 o
   0  26   2      236.42      221.12     50.41 o
   1  26   2        0.45       37.95     31.80 o
   2  26   2        0.99       11.37     35.92 o
   3  26   2      132.41      247.96     75.76 o
   4  26   2       50.38       80.33     49.49 o
  -3  27   2      204.32      181.64     46.47 o
  -2  27   2       86.05       92.35     59.94 o
  -1  27   2      201.42      202.90     49.11 o
   0  27   2      104.44      103.31     39.47 o
   1  27   2       28.74       26.23     30.23 o
   2  27   2       28.80       47.01     55.94 o
 -17   0   3       29.37       70.87     66.99 o
 -15   0   3       34.77      -46.36     46.36 o
 -13   0   3      908.09     1034.25    104.35 o
 -11   0   3     5411.78     5248.24    135.78 o
  -9   0   3       34.58       25.28     14.70 o
  -7   0   3      456.89      402.35     30.04 o
  -5   0   3       34.42       74.10     34.55 o
  -3   0   3       79.65       45.25     15.68 o
  -1   0   3    16108.29    15388.40    204.28 o
   1   0   3     8628.26     8068.49    136.74 o
   3   0   3      413.05      485.36     24.76 o
   5   0   3      206.42      193.30     14.11 o
   7   0   3      577.56      615.23     23.94 o
   9   0   3       13.35        8.12     16.07 o
  11   0   3        0.36       37.62     23.93 o
  13   0   3       43.56       87.20     26.79 o
  15   0   3        1.95      -22.84     40.74 o
 -17   1   3       31.17       67.27     47.09 o
 -16   1   3       14.78       -1.49     36.08 o
 -15   1   3        2.69       29.80     38.03 o
 -14   1   3       21.43        5.52     56.69 o
 -13   1   3      213.25      198.39     71.85 o
 -12   1   3       77.35       73.14     25.43 o
 -11   1   3     1121.39     1140.39     61.34 o
 -10   1   3      235.31      244.23     24.86 o
  -9   1   3      575.34      529.96     24.80 o
  -8   1   3     1912.65     1857.60     42.62 o
  -7   1   3        0.07       -7.83      7.83 o
  -6   1   3     1282.47     1348.88     44.58 o
  -5   1   3      232.84      375.39     46.26 o
  -4   1   3     2615.44     2714.75     39.23 o
  -3   1   3        1.04        4.45      5.99 o
  -2   1   3    28775.18    27530.65    302.17 o
  -1   1   3     2621.71     2824.41     37.15 o
   0   1   3        2.85       25.30      5.97 o
   1   1   3      134.52      135.67      9.60 o
   2   1   3      702.37      672.35     18.52 o
   3   1   3       91.60       68.68      8.51 o
   4   1   3       13.45       18.08      5.87 o
   5   1   3     2182.11     2211.66     32.70 o
   6   1   3     1310.08     1205.77     20.72 o
   7   1   3     1078.08     1120.28     21.45 o
   8   1   3      174.41      189.86     16.18 o
   9   1   3      172.15      218.31     17.90 o
  10   1   3      340.31      360.59     24.25 o
  11   1   3      322.61      285.95     24.72 o
  12   1   3       27.10       13.92     17.21 o
  13   1   3      330.80      335.63     24.58 o
  14   1   3       73.66       76.81     23.11 o
  15   1   3       38.82       59.21     37.42 o
 -17   2   3        5.22       -8.92     39.62 o
 -16   2   3        4.38      -12.66     36.93 o
 -15   2   3       35.91       63.67     38.05 o
 -14   2   3       24.37       48.66     34.37 o
 -13   2   3      341.15      272.73     45.14 o
 -12   2   3      233.16      250.98     32.89 o
 -11   2   3     2491.27     2509.74    104.55 o
 -10   2   3      936.39      930.15     39.29 o
  -9   2   3      552.49      548.24     40.65 o
  -8   2   3      257.76      267.79     13.20 o
  -7   2   3      446.85      431.56     14.55 o
  -6   2   3      451.34      453.13     14.04 o
  -5   2   3      293.48      298.71     11.11 o
  -4   2   3     1844.34     1907.56     26.80 o
  -3   2   3     1508.72     1586.29     32.81 o
  -2   2   3     1608.32     1538.21     30.59 o
  -1   2   3    18545.30    19144.79    213.95 o
   0   2   3    17264.53    16633.71    137.43 o
   1   2   3     4590.11     4656.79     48.06 o
   2   2   3       67.20      123.41      8.58 o
   3   2   3       39.64       37.16      7.51 o
   4   2   3      597.90      636.79     15.58 o
   5   2   3       53.66       67.87      7.76 o
   6   2   3       52.20       47.80      7.04 o
   7   2   3      191.74      213.60     14.06 o
   8   2   3       90.16       84.06     11.50 o
   9   2   3      149.26      120.81     15.33 o
  10   2   3       25.91       21.42     14.05 o
  11   2   3     1897.40     2006.56     43.99 o
  12   2   3       16.83       11.26     16.24 o
  13   2   3      740.32      769.86     45.59 o
  14   2   3       66.43       47.30     23.03 o
  15   2   3        0.73      -32.05     32.12 o
 -17   3   3       30.58        1.47     43.94 o
 -16   3   3       24.38       80.45     44.31 o
 -15   3   3       83.05       73.11     41.05 o
 -14   3   3      134.07       99.01     53.13 o
 -13   3   3      221.25      196.86     33.14 o
 -12   3   3      857.21      872.26     52.97 o
 -11   3   3       28.94       11.37     16.83 o
 -10   3   3      884.10      887.91     27.32 o
  -9   3   3     6334.66     6223.31     66.83 o
  -8   3   3       84.07       97.92     13.20 o
  -7   3   3      560.85      540.35     15.68 o
  -6   3   3     2052.79     2091.69     30.51 o
  -5   3   3      671.12      779.93     16.27 o
  -4   3   3    26672.34    26584.64    309.60 o
  -3   3   3     2083.91     2114.25     39.26 o
  -2   3   3      601.93      701.52     24.35 o
  -1   3   3     1740.85     1807.27     25.34 o
   0   3   3      627.05      589.87     11.89 o
   1   3   3     6169.70     6249.53     65.92 o
   2   3   3     1983.50     1840.56     29.17 o
   3   3   3      431.39      305.32     15.07 o
   4   3   3       33.23       26.15      7.81 o
   5   3   3     2155.65     2159.71     27.91 o
   6   3   3      336.65      391.33     16.45 o
   7   3   3        6.20       -8.03      8.03 o
   8   3   3        2.99        0.96      9.62 o
   9   3   3      377.78      417.32     24.89 o
  10   3   3      493.60      523.05     26.91 o
  11   3   3       65.51       37.62     15.29 o
  12   3   3        9.59       41.83     22.17 o
  13   3   3      482.77      499.99     38.98 o
  14   3   3      111.64      106.99     29.50 o
  15   3   3       47.76       34.80     25.53 o
 -17   4   3       37.28       40.83     76.86 o
 -16   4   3       73.27       55.22     45.46 o
 -15   4   3        4.76      -11.38     75.57 o
 -14   4   3       85.47      140.69     41.58 o
 -13   4   3       17.53       15.98     42.51 o
 -12   4   3        0.30        4.18     21.13 o
 -11   4   3     1705.62     1677.88     46.46 o
 -10   4   3      172.66      191.31     19.61 o
  -9   4   3        3.35       -1.10      9.24 o
  -8   4   3     1818.17     1794.49     32.46 o
  -7   4   3     2985.32     2945.20     38.08 o
  -6   4   3     1637.26     1560.45     25.80 o
  -5   4   3     5482.44     5470.82     72.48 o
  -4   4   3     1143.30     1248.18     34.78 o
  -3   4   3     1076.70     1035.26     31.59 o
  -2   4   3      728.81      630.57     37.68 o
  -1   4   3      692.93      784.91     14.92 o
   0   4   3      844.82      724.46     20.37 o
   1   4   3     1490.61     1691.07     26.09 o
   2   4   3     4284.35     4315.34     56.61 o
   3   4   3     1522.67     1519.76     28.15 o
   4   4   3      775.70      835.30     16.21 o
   5   4   3      692.09      641.55     18.20 o
   6   4   3     2607.92     2781.65     39.95 o
   7   4   3      135.41      109.97     11.75 o
   8   4   3     2411.03     2490.63     40.60 o
   9   4   3      252.01      257.44     22.55 o
  10   4   3     1406.25     1446.55     37.08 o
  11   4   3       67.40       56.88     19.35 o
  12   4   3       23.43       39.91     22.88 o
  13   4   3       21.16       35.55     25.11 o
  14   4   3        8.28      -16.64     25.10 o
  15   4   3       30.80       -5.39     25.33 o
 -17   5   3       14.92       23.59     44.07 o
 -16   5   3        1.68      -39.18     39.18 o
 -15   5   3       20.67       -6.63     45.73 o
 -14   5   3       51.95       32.05     34.83 o
 -13   5   3      143.69      153.29     33.44 o
 -12   5   3        2.97      -15.22     15.31 o
 -11   5   3        9.56       12.74     15.93 o
 -10   5   3       54.61       48.46     17.70 o
  -9   5   3      572.87      575.52     25.45 o
  -8   5   3    10833.66    10843.35    110.66 o
  -7   5   3      759.46      822.73     21.30 o
  -6   5   3      665.11      728.86     18.07 o
  -5   5   3      481.59      520.76     18.82 o
  -4   5   3     1501.24     1472.87     49.65 o
  -3   5   3     3174.94     3110.77     47.27 o
  -2   5   3       40.82       30.01      7.73 o
  -1   5   3      322.44      399.81     11.74 o
   0   5   3      858.96      641.83     19.57 o
   1   5   3       64.89       59.73      6.80 o
   2   5   3      545.19      560.92     17.46 o
   3   5   3      467.92      554.24     15.80 o
   4   5   3     1849.13     1866.32     27.80 o
   5   5   3        0.05       -0.81      6.15 o
   6   5   3       20.89       34.93      8.50 o
   7   5   3      189.95      212.85     15.12 o
   8   5   3        7.02        5.87     11.31 o
   9   5   3       34.05       14.90     13.16 o
  10   5   3        5.04      -11.65     15.17 o
  11   5   3       80.86      100.94     21.11 o
  12   5   3      663.17      637.57     38.71 o
  13   5   3       29.89       -5.07     24.62 o
  14   5   3        1.83      -15.77     28.68 o
  15   5   3       71.18       69.55     29.38 o
 -16   6   3       35.59       24.74     42.47 o
 -15   6   3       21.05       46.38     50.79 o
 -14   6   3        2.36       -1.69     25.41 o
 -13   6   3      225.55      290.09     28.01 o
 -12   6   3        0.08       -9.63     18.27 o
 -11   6   3        0.32       -2.06     15.87 o
 -10   6   3       74.96       72.61     16.06 o
  -9   6   3      211.33      200.63     18.49 o
  -8   6   3        0.85        9.60     11.22 o
  -7   6   3       36.75       74.82     10.17 o
  -6   6   3     1841.41     1716.76     34.24 o
  -5   6   3     5562.35     5450.98     68.11 o
  -4   6   3     7946.01     8344.58     98.09 o
  -3   6   3     2815.00     2844.03     41.48 o
  -2   6   3      662.41      618.74     20.19 o
  -1   6   3      190.30      164.36      9.45 o
   0   6   3      224.03      189.51     14.58 o
   1   6   3     1615.24     1917.55     30.52 o
   2   6   3      521.49      528.09     15.38 o
   3   6   3     1488.65     1441.01     49.35 o
   4   6   3     5138.13     5342.22     51.86 o
   5   6   3       36.07       59.71      8.20 o
   6   6   3      950.51     1045.77     22.80 o
   7   6   3     1382.43     1337.02     28.68 o
   8   6   3     1959.59     1875.74     36.50 o
   9   6   3     1973.09     1861.14     49.95 o
  10   6   3      659.14      639.70     41.08 o
  11   6   3        0.73       15.04     18.41 o
  12   6   3       28.59      -14.76     21.59 o
  13   6   3        5.37      -22.74     22.74 o
  14   6   3       34.05       26.29     44.97 o
  15   6   3       22.31       51.77     29.90 o
 -16   7   3       91.20       61.73     44.05 o
 -15   7   3      122.97      128.45     55.22 o
 -14   7   3        3.64        4.51     17.74 o
 -13   7   3        2.78        3.37     21.38 o
 -12   7   3       71.78       63.10     20.48 o
 -11   7   3      484.37      484.62     33.35 o
 -10   7   3      385.74      446.70     29.15 o
  -9   7   3       92.05       92.78     19.84 o
  -8   7   3     2068.05     2229.52     43.00 o
  -7   7   3      378.08      371.92     18.98 o
  -6   7   3    14159.87    14081.61    269.91 o
  -5   7   3      503.22      473.58     19.40 o
  -4   7   3        8.05       13.65      7.53 o
  -3   7   3      140.65      168.60     14.15 o
  -2   7   3      128.29      118.57      7.75 o
  -1   7   3     2724.07     3178.26     40.03 o
   0   7   3     1718.10     1765.32     33.34 o
   1   7   3     1972.79     2084.79     28.11 o
   2   7   3        4.62        5.44      6.54 o
   3   7   3      274.11      336.44     16.93 o
   4   7   3       50.27       43.31      6.74 o
   5   7   3      558.21      641.22     22.53 o
   6   7   3     5064.00     4835.24     53.29 o
   7   7   3       55.49       42.59      8.95 o
   8   7   3       59.46       66.81     15.88 o
   9   7   3       33.27       29.12     18.24 o
  10   7   3       93.87       80.16     24.81 o
  11   7   3      470.18      437.17     36.34 o
  12   7   3        1.21       -4.65     16.27 o
  13   7   3        1.97       39.28     23.75 o
  14   7   3       30.62       -2.41     26.16 o
  15   7   3       31.09       29.03     27.19 o
 -16   8   3      160.31      122.28     61.13 o
 -15   8   3        0.77       46.19     38.61 o
 -14   8   3      452.11      492.89     37.73 o
 -13   8   3       73.86       86.51     22.40 o
 -12   8   3       10.60       29.12     19.78 o
 -11   8   3      147.73      117.38     21.83 o
 -10   8   3        0.03       11.87     14.55 o
  -9   8   3        7.27      -10.38     14.01 o
  -8   8   3      148.85      172.65     21.96 o
  -7   8   3        0.45       -5.56     10.08 o
  -6   8   3      158.77      195.08     18.79 o
  -5   8   3     2617.71     2583.68     52.40 o
  -4   8   3    10481.91    10319.38    164.66 o
  -3   8   3      105.27       91.84     10.11 o
  -2   8   3     3652.45     3419.88     42.78 o
  -1   8   3     1210.90     1402.68     26.65 o
   0   8   3      382.62      461.83     18.83 o
   1   8   3      319.25      395.42     12.05 o
   2   8   3       72.76       58.04      8.74 o
   3   8   3     5706.02     5759.16     74.73 o
   4   8   3     4120.73     4212.90     46.49 o
   5   8   3       17.51       13.74      6.77 o
   6   8   3     2593.01     2502.55     39.87 o
   7   8   3     1294.88     1313.65     35.42 o
   8   8   3      224.14      203.28     21.23 o
   9   8   3      657.95      758.61     41.71 o
  10   8   3      197.36      197.20     26.40 o
  11   8   3       21.35        6.06     19.70 o
  12   8   3       79.46      111.88     22.71 o
  13   8   3       69.73       81.93     22.27 o
  14   8   3       13.73       23.28     22.68 o
  15   8   3        1.51        7.74     38.64 o
 -16   9   3       30.63       14.36     49.10 o
 -15   9   3       24.70       27.40     27.31 o
 -14   9   3        5.52      -20.60     20.60 o
 -13   9   3        8.01        5.56     20.04 o
 -12   9   3       71.27       64.94     22.23 o
 -11   9   3       35.20        5.45     15.84 o
 -10   9   3       30.92       37.07     15.46 o
  -9   9   3        3.44      -12.22     12.22 o
  -8   9   3      171.10      177.08     18.34 o
  -7   9   3       96.56       82.27     20.51 o
  -6   9   3      334.57      349.83     24.37 o
  -5   9   3    10799.01    10591.68    135.81 o
  -4   9   3       15.11       -2.43      9.70 o
  -3   9   3       11.04       30.51      8.16 o
  -2   9   3       16.68       23.23      6.45 o
  -1   9   3      435.61      515.06     17.84 o
   0   9   3      255.02      243.01     14.36 o
   1   9   3      412.85      505.84     15.63 o
   2   9   3      467.59      530.38     16.69 o
   3   9   3     2890.73     3138.47     46.07 o
   4   9   3      417.82      380.45     14.55 o
   5   9   3     4530.25     4394.43     50.57 o
   6   9   3     3622.11     3732.27     63.61 o
   7   9   3      230.33      279.96     23.51 o
   8   9   3       31.17        4.18     14.69 o
   9   9   3      233.11      266.19     28.19 o
  10   9   3        6.97        7.81     18.85 o
  11   9   3       73.45       57.89     20.35 o
  12   9   3        4.83       26.06     22.63 o
  13   9   3       91.11      108.55     23.70 o
  14   9   3        0.87      -14.00     21.84 o
 -16  10   3       78.31       11.61     45.21 o
 -15  10   3      128.41      167.93     31.80 o
 -14  10   3       63.38       92.07     37.54 o
 -13  10   3       74.77      119.92     26.00 o
 -12  10   3      192.58      110.74     25.08 o
 -11  10   3       36.08        7.34     15.90 o
 -10  10   3      148.07      174.22     21.34 o
  -9  10   3      165.97      222.79     21.49 o
  -8  10   3      796.08      832.88     30.91 o
  -7  10   3       77.27       78.40     18.07 o
  -6  10   3     2764.69     2929.79     59.92 o
  -5  10   3     1043.85      975.94     33.49 o
  -4  10   3       17.05       11.06     10.55 o
  -3  10   3      371.63      341.53     16.30 o
  -2  10   3     4519.22     4806.92     60.69 o
  -1  10   3     1110.76     1069.22     22.95 o
   0  10   3     1143.08     1216.20     29.39 o
   1  10   3        0.73       11.94      9.29 o
   2  10   3     1602.97     1610.09     29.58 o
   3  10   3        3.61       -1.85      7.47 o
   4  10   3     2077.83     2141.58     31.77 o
   5  10   3       31.94       20.90     12.15 o
   6  10   3      940.88      913.83     36.53 o
   7  10   3     3275.21     3266.89     62.59 o
   8  10   3        1.52       12.50     13.92 o
   9  10   3        6.74        9.12     18.25 o
  10  10   3      638.81      710.91     61.66 o
  11  10   3       16.76       -0.46     16.60 o
  12  10   3      110.76       68.13     34.76 o
  13  10   3        2.15       44.35     22.56 o
  14  10   3        0.97        3.59     27.24 o
 -15  11   3      162.67      171.42     34.32 o
 -14  11   3        6.74       13.53     24.65 o
 -13  11   3      185.33      218.10     33.83 o
 -12  11   3        2.82       14.33     19.19 o
 -11  11   3        1.39        2.39     16.18 o
 -10  11   3       98.95      107.45     21.42 o
  -9  11   3        8.73        8.85     14.30 o
  -8  11   3     1058.04     1178.09     42.96 o
  -7  11   3        4.72        0.18     15.32 o
  -6  11   3        0.31        0.18     13.41 o
  -5  11   3     1225.80     1226.06     28.93 o
  -4  11   3       26.36       15.31      8.05 o
  -3  11   3       72.92      134.10     13.64 o
  -2  11   3      949.42     1037.63     32.51 o
  -1  11   3     1102.56     1210.48     27.52 o
   0  11   3        0.61        4.71     10.46 o
   1  11   3        4.26       16.83      8.85 o
   2  11   3      908.20      976.12     21.32 o
   3  11   3      554.86      632.31     18.83 o
   4  11   3       58.89       42.49     11.33 o
   5  11   3     1658.21     1678.86     37.95 o
   6  11   3        5.61        5.74     12.11 o
   7  11   3      107.18      102.17     16.71 o
   8  11   3      451.92      500.94     27.84 o
   9  11   3       58.40      114.72     20.57 o
  10  11   3       19.81       -7.86     16.79 o
  11  11   3       74.56       74.58     22.17 o
  12  11   3       68.55       50.99     22.26 o
  13  11   3       44.16       54.07     23.75 o
  14  11   3       15.45       -0.58     21.31 o
 -15  12   3       55.47       48.22     28.47 o
 -14  12   3       67.86       46.04     28.00 o
 -13  12   3       92.59      119.23     36.29 o
 -12  12   3      168.42      164.62     26.37 o
 -11  12   3      289.30      218.27     27.97 o
 -10  12   3       39.93       26.96     16.21 o
  -9  12   3       10.58        3.70     14.50 o
  -8  12   3      452.96      446.32     32.02 o
  -7  12   3      598.88      665.60     27.03 o
  -6  12   3      395.84      438.18     21.37 o
  -5  12   3     1009.25     1019.88     28.26 o
  -4  12   3      302.51      305.10     18.01 o
  -3  12   3        0.42        2.69     11.76 o
  -2  12   3      861.81      900.34     29.49 o
  -1  12   3       29.86       26.85      8.06 o
   0  12   3       11.90       -0.07     10.95 o
   1  12   3     3264.72     3314.28     54.57 o
   2  12   3       81.78       73.86      8.16 o
   3  12   3     1248.20     1192.10     24.41 o
   4  12   3       13.58       11.06     10.71 o
   5  12   3      188.77      162.95     18.70 o
   6  12   3     1515.18     1469.78     37.96 o
   7  12   3      464.37      375.72     23.82 o
   8  12   3      457.42      445.34     27.13 o
   9  12   3      103.29       93.28     25.44 o
  10  12   3       46.11       25.94     21.92 o
  11  12   3       58.93       35.57     19.95 o
  12  12   3        5.88       10.94     20.39 o
  13  12   3       56.59       34.80     20.36 o
  14  12   3        0.24       32.07     22.65 o
 -15  13   3        6.93       40.29     32.44 o
 -14  13   3       22.13       56.84     29.33 o
 -13  13   3        8.87       22.15     21.29 o
 -12  13   3       25.26       38.07     49.10 o
 -11  13   3        1.82       16.79     29.19 o
 -10  13   3       32.18       21.68     17.28 o
  -9  13   3       61.66       48.16     17.55 o
  -8  13   3        8.03        0.37     25.75 o
  -7  13   3      261.87      313.82     49.92 o
  -6  13   3     1661.98     1585.14     41.21 o
  -5  13   3        0.39       -9.87      9.87 o
  -4  13   3      178.63      146.69     16.76 o
  -3  13   3       29.31       47.90     13.37 o
  -2  13   3    10259.56    10507.42    151.21 o
  -1  13   3      182.92      216.38     25.07 o
   0  13   3      210.99      179.50     25.69 o
   1  13   3     1868.68     1717.93     47.77 o
   2  13   3       63.41       66.97     11.78 o
   3  13   3     3319.00     3295.88     61.47 o
   4  13   3      497.01      420.78     28.89 o
   5  13   3      339.68      354.57     24.33 o
   6  13   3      949.77      966.50     32.15 o
   7  13   3      812.56      879.23     36.52 o
   8  13   3      669.89      601.84     30.66 o
   9  13   3      203.33      281.52     27.35 o
  10  13   3        5.00       14.29     17.56 o
  11  13   3        6.64        5.59     18.60 o
  12  13   3       96.92      103.01     32.23 o
  13  13   3      102.38       96.91     25.83 o
 -15  14   3       85.06       84.75     37.40 o
 -14  14   3       14.72       79.48     26.55 o
 -13  14   3      193.88      216.44     31.16 o
 -12  14   3       29.29       33.67     36.10 o
 -11  14   3      120.34      148.29     27.47 o
 -10  14   3      252.98      296.98     30.59 o
  -9  14   3       20.24       45.66     22.32 o
  -8  14   3       29.14       42.82     21.09 o
  -7  14   3      264.24      274.79     29.88 o
  -6  14   3       22.00       18.32     20.29 o
  -5  14   3      555.57      526.30     37.31 o
  -4  14   3      254.76      233.91     30.79 o
  -3  14   3     3675.80     3589.60     90.01 o
  -2  14   3       18.14       14.57     15.40 o
  -1  14   3       78.60       96.08     18.46 o
   0  14   3     2344.02     2270.64     64.79 o
   1  14   3      426.33      409.01     37.94 o
   2  14   3       38.43       51.40     12.33 o
   3  14   3     1554.65     1373.47     41.23 o
   4  14   3      603.53      566.55     34.89 o
   5  14   3      150.04      166.91     21.16 o
   6  14   3      104.74      117.88     18.10 o
   7  14   3      313.97      325.16     23.12 o
   8  14   3        1.15      -12.89     14.85 o
   9  14   3      337.13      258.37     30.03 o
  10  14   3      222.55      277.69     28.79 o
  11  14   3      316.12      354.85     33.21 o
  12  14   3       59.63       34.27     23.77 o
  13  14   3        4.10      -12.07     21.27 o
 -14  15   3        1.30      -19.15     23.66 o
 -13  15   3      377.92      402.71     60.15 o
 -12  15   3       11.48      -15.12     20.22 o
 -11  15   3      347.72      339.04     32.86 o
 -10  15   3        0.07      -27.58     28.21 o
  -9  15   3       24.99       70.49     28.15 o
  -8  15   3      188.12      229.61     36.34 o
  -7  15   3        0.08       15.32     18.44 o
  -6  15   3      156.37      151.59     24.31 o
  -5  15   3        1.43        0.32     15.96 o
  -4  15   3      128.34      164.91     26.92 o
  -3  15   3      113.83      116.60     30.81 o
  -2  15   3      939.44      824.58     39.82 o
  -1  15   3     2229.16     2088.53     70.11 o
   0  15   3      547.52      541.08     33.60 o
   1  15   3        0.32      -14.34     14.34 o
   2  15   3      140.30      134.66     22.92 o
   3  15   3      152.75      135.99     20.30 o
   4  15   3      302.37      321.14     28.67 o
   5  15   3      371.87      454.80     32.59 o
   6  15   3        7.74       -8.28     14.97 o
   7  15   3        5.87      -11.51     13.65 o
   8  15   3       18.44        4.20     13.84 o
   9  15   3      406.33      442.96     32.27 o
  10  15   3       95.23      139.20     36.74 o
  11  15   3        0.01        3.88     16.33 o
  12  15   3        1.74       20.40     22.02 o
  13  15   3        3.77       -5.10     21.44 o
 -14  16   3      243.59      250.03     65.14 o
 -13  16   3      189.33      158.05     45.43 o
 -12  16   3       57.76       -8.79     29.31 o
 -11  16   3       18.48       19.67     21.01 o
 -10  16   3      338.64      332.57     32.49 o
  -9  16   3       11.06      -23.65     23.65 o
  -8  16   3       82.19       89.74     28.60 o
  -7  16   3       99.65       94.60     23.31 o
  -6  16   3      432.61      391.14     35.34 o
  -5  16   3      101.47      117.06     22.86 o
  -4  16   3      437.01      401.32     41.55 o
  -3  16   3     2047.39     2064.83     61.35 o
  -2  16   3      254.66      205.07     25.05 o
  -1  16   3        0.25       -4.13     15.28 o
   0  16   3      457.85      473.31     34.54 o
   1  16   3     1510.24     1361.18     38.25 o
   2  16   3      551.63      546.71     39.67 o
   3  16   3      464.77      451.47     37.31 o
   4  16   3     1408.20     1212.91     85.21 o
   5  16   3       68.25       38.86     31.76 o
   6  16   3       89.14      134.80     27.73 o
   7  16   3       99.00      109.58     22.05 o
   8  16   3       18.56       36.04     16.01 o
   9  16   3      179.08      144.32     31.56 o
  10  16   3      178.50      210.48     25.86 o
  11  16   3        8.44       40.40     20.85 o
  12  16   3       44.86       25.37     19.91 o
 -13  17   3        0.89       -2.18     24.89 o
 -12  17   3      114.08      151.45     55.04 o
 -11  17   3       76.48       36.96     22.55 o
 -10  17   3       33.48       28.34     33.07 o
  -9  17   3      454.32      510.37     52.67 o
  -8  17   3      150.02       94.28     30.33 o
  -7  17   3      303.26      365.15     42.48 o
  -6  17   3       76.02       86.81     21.52 o
  -5  17   3      185.87      194.70     41.73 o
  -4  17   3       13.18       12.74     17.24 o
  -3  17   3      138.35      174.76     23.20 o
  -2  17   3      243.25      242.31     28.85 o
  -1  17   3      749.18      718.69     49.25 o
   0  17   3        0.84       13.03     11.42 o
   1  17   3     1881.38     1861.23     68.53 o
   2  17   3       63.93       39.67     17.59 o
   3  17   3     1191.38     1134.04     73.56 o
   4  17   3      905.01      914.85     54.72 o
   5  17   3      878.89      923.45    107.66 o
   6  17   3      427.31      352.79     38.43 o
   7  17   3      354.30      344.80     34.80 o
   8  17   3        4.46        1.58     17.83 o
   9  17   3       13.61       11.37     18.65 o
  10  17   3       26.95       29.38     22.24 o
  11  17   3       34.32       48.18     24.06 o
  12  17   3       34.22        7.76     25.16 o
 -13  18   3       21.40       26.68     30.88 o
 -12  18   3       75.17      128.07     28.97 o
 -11  18   3       69.20       41.67     24.93 o
 -10  18   3        0.02       34.61     20.29 o
  -9  18   3      118.17       77.64     32.91 o
  -8  18   3      160.65       53.22     29.60 o
  -7  18   3      454.55      419.95     47.96 o
  -6  18   3        9.11        3.93     18.18 o
  -5  18   3       50.52       79.62     23.34 o
  -4  18   3      185.70      156.54     28.50 o
  -3  18   3       10.75       18.48     15.71 o
  -2  18   3     1231.17     1255.83     59.10 o
  -1  18   3     2216.64     2121.69     78.54 o
   0  18   3     1087.79     1065.53     35.51 o
   1  18   3     3437.05     3260.94     87.10 o
   2  18   3      578.75      508.65     61.04 o
   3  18   3      879.84      648.31     68.28 o
   4  18   3       32.67       25.16     13.45 o
   5  18   3        1.09       -0.96     20.41 o
   6  18   3       37.51       18.99     22.77 o
   7  18   3      154.15      156.78     25.52 o
   8  18   3      186.82      146.84     27.05 o
   9  18   3        3.62       10.40     20.98 o
  10  18   3      175.64      143.32     33.40 o
  11  18   3       67.14       52.26     28.49 o
 -12  19   3      250.17      310.55     37.45 o
 -11  19   3        4.63       18.36     25.33 o
 -10  19   3      182.93      142.00     29.25 o
  -9  19   3      239.83      129.33     31.02 o
  -8  19   3        0.26      -18.03     27.94 o
  -7  19   3      292.34      337.53     51.21 o
  -6  19   3       55.99       68.05     25.13 o
  -5  19   3      868.99      866.71     55.54 o
  -4  19   3      402.88      354.52     37.51 o
  -3  19   3      686.63      733.79     47.26 o
  -2  19   3     1120.95     1056.39     51.71 o
  -1  19   3        0.63        3.51     10.35 o
   0  19   3      362.03      345.94     51.09 o
   1  19   3       40.36       47.42     29.67 o
   2  19   3     1182.35     1216.65     86.04 o
   3  19   3      234.18      313.15     52.12 o
   4  19   3      170.61      173.83     44.29 o
   5  19   3       95.29       95.81     20.27 o
   6  19   3      246.33      207.35     31.21 o
   7  19   3        1.99        5.87     17.73 o
   8  19   3      339.59      438.71     39.73 o
   9  19   3       10.24      -10.65     26.18 o
  10  19   3        0.03       -3.16     22.46 o
  11  19   3      176.30      101.84     30.77 o
 -12  20   3      140.96       97.71     27.69 o
 -11  20   3       73.44       80.62     33.68 o
 -10  20   3      112.18      139.14     26.49 o
  -9  20   3       35.47        2.88     33.38 o
  -8  20   3      248.56      221.57     60.57 o
  -7  20   3        2.25      -18.64     18.64 o
  -6  20   3      174.29      214.79     34.34 o
  -5  20   3        0.32       33.97     25.43 o
  -4  20   3       10.63       29.09     21.09 o
  -3  20   3       44.69       15.73     13.63 o
  -2  20   3        0.29       12.53     11.51 o
  -1  20   3       96.66       73.05     17.27 o
   0  20   3      105.98      104.78     47.42 o
   1  20   3      167.72      198.38     47.31 o
   2  20   3        9.07       11.71     30.30 o
   3  20   3      111.48      140.11     42.57 o
   4  20   3      423.23      425.43     62.85 o
   5  20   3       66.42       34.47     31.33 o
   6  20   3       93.55       76.66     23.63 o
   7  20   3        0.41      -13.07     18.31 o
   8  20   3       13.97       35.36     22.55 o
   9  20   3        5.27       18.39     22.55 o
  10  20   3      290.49      335.45     48.38 o
 -11  21   3       82.41      105.66     28.36 o
 -10  21   3      428.93      419.81     40.60 o
  -9  21   3      324.88      335.28     51.45 o
  -8  21   3       51.32      130.79     34.06 o
  -7  21   3       58.46       39.37     34.02 o
  -6  21   3       45.38       44.03     25.06 o
  -5  21   3      165.58      161.29     28.58 o
  -4  21   3        4.32       24.31     15.71 o
  -3  21   3       17.35       25.31     19.82 o
  -2  21   3        1.67       14.03     14.97 o
  -1  21   3      163.03      145.69     38.07 o
   0  21   3     1136.97     1029.81    126.14 o
   1  21   3       82.04       85.72     45.43 o
   2  21   3     1292.64     1301.78     94.15 o
   3  21   3       10.43       29.90     31.11 o
   4  21   3      449.94      563.15     71.12 o
   5  21   3      275.37      406.31     89.49 o
   6  21   3       41.56       57.16     18.97 o
   7  21   3       32.42       49.28     21.10 o
   8  21   3        4.16       -1.23     19.27 o
   9  21   3      106.29       89.87     24.81 o
 -10  22   3       64.44       31.82     23.51 o
  -9  22   3       17.12       38.89     30.63 o
  -8  22   3        1.37        9.91     33.86 o
  -7  22   3      103.34      114.89     49.54 o
  -6  22   3       34.96       -8.80     34.19 o
  -5  22   3      110.90      137.59     27.22 o
  -4  22   3       64.43       85.57     34.89 o
  -3  22   3      230.95      183.23     41.02 o
  -2  22   3        7.07       11.31     12.33 o
  -1  22   3       84.59       43.98     26.45 o
   0  22   3      226.00      183.81     39.52 o
   1  22   3      225.65      299.76     71.43 o
   2  22   3      373.04      471.21     65.81 o
   3  22   3      159.33      133.38     43.62 o
   4  22   3      194.81      271.65     56.29 o
   5  22   3       54.68       18.47     82.05 o
   6  22   3      378.79      380.99     67.92 o
   7  22   3       68.94       66.61     32.36 o
   8  22   3       71.46      107.05     25.44 o
   9  22   3       55.17       96.62     27.18 o
  -9  23   3        0.04       -5.60     34.90 o
  -8  23   3       97.48      100.44     48.97 o
  -7  23   3       43.62       42.60     39.91 o
  -6  23   3      298.69      297.71     46.44 o
  -5  23   3        0.05       26.75     14.49 o
  -4  23   3      245.12      212.41     30.43 o
  -3  23   3       26.34       43.53     17.22 o
  -2  23   3      244.60      203.24     43.21 o
  -1  23   3      130.59       91.21     33.73 o
   0  23   3       92.22       80.96     32.88 o
   1  23   3       31.72       51.02     45.60 o
   2  23   3       17.40       60.91     45.25 o
   3  23   3      145.14      122.64     47.15 o
   4  23   3      270.60      271.53     54.38 o
   5  23   3       43.24       23.45     40.68 o
   6  23   3      359.46      363.71     66.64 o
   7  23   3       58.99      104.84     36.66 o
   8  23   3       81.00      113.48     38.51 o
  -8  24   3       20.67       37.81     43.54 o
  -7  24   3       20.54       27.75     28.70 o
  -6  24   3       18.53       61.52     27.29 o
  -5  24   3       30.37       56.93     27.52 o
  -4  24   3        0.05        7.48     18.63 o
  -3  24   3      394.26      554.79    108.58 o
  -2  24   3        9.26       29.82     26.27 o
  -1  24   3       36.62       45.20     27.16 o
   0  24   3       80.55       45.03     50.59 o
   1  24   3       62.50       77.30     34.30 o
   2  24   3        2.86       34.47     40.35 o
   3  24   3       81.23       75.52     41.12 o
   4  24   3        4.58       64.75     38.75 o
   5  24   3       15.49       56.56     41.66 o
   6  24   3      143.47      121.97     48.14 o
   7  24   3      223.93      231.38     45.67 o
  -7  25   3      256.74      285.41     52.63 o
  -6  25   3       19.95        3.78     26.21 o
  -5  25   3       31.44        7.40     18.22 o
  -4  25   3        1.83       48.43     26.74 o
  -3  25   3      134.59      198.03     45.00 o
  -2  25   3        0.51       29.36     27.43 o
  -1  25   3       32.98       58.22     35.31 o
   0  25   3        1.68       33.68     27.27 o
   1  25   3        7.26        0.26     25.96 o
   2  25   3      198.19      185.90     73.00 o
   3  25   3      160.21      240.00     75.40 o
   4  25   3        2.83       24.15     47.20 o
   5  25   3      511.52      563.82     86.00 o
  -5  26   3       20.72      -20.66     20.66 o
  -4  26   3        0.00       54.65     32.60 o
  -3  26   3        0.37       30.06     34.89 o
  -2  26   3       20.95       49.21     31.64 o
  -1  26   3        0.61       39.79     64.88 o
   0  26   3      260.97      275.38     54.53 o
   1  26   3        7.82       29.05     27.76 o
   2  26   3      193.13      277.39     56.25 o
   3  26   3        5.66       35.61     44.09 o
   4  26   3      118.07      169.08     61.93 o
  -3  27   3        1.01        4.03     26.97 o
  -2  27   3      253.94      279.00     55.53 o
  -1  27   3       49.09      121.10     40.91 o
   0  27   3       13.24       62.70     33.04 o
   1  27   3      332.21      371.25     64.19 o
 -16   0   4       21.21       -7.30     55.60 o
 -14   0   4        1.09       35.70     47.02 o
 -12   0   4      372.13      394.78     63.83 o
 -10   0   4      819.87      744.23     85.31 o
  -8   0   4     2181.86     2276.75    102.31 o
  -6   0   4     3958.54     4277.96     87.34 o
  -4   0   4      171.26      192.86     23.45 o
  -2   0   4    15951.87    16303.03    259.53 o
   0   0   4    13298.42    12326.67    152.18 o
   2   0   4      407.75      419.14     21.48 o
   4   0   4      305.41      256.76     24.62 o
   6   0   4       34.60       50.28     16.21 o
   8   0   4      363.06      383.51     30.94 o
  10   0   4     1794.55     1962.92     83.79 o
  12   0   4        8.94      -18.35     24.05 o
  14   0   4        4.31       42.23     29.04 o
 -17   1   4        0.00      -36.53     36.53 o
 -16   1   4        3.52       78.42     41.47 o
 -15   1   4        3.31       10.11     33.15 o
 -14   1   4      287.29      264.55     46.46 o
 -13   1   4      168.89      129.61     37.00 o
 -12   1   4        0.08       -4.91     25.55 o
 -11   1   4      435.63      386.36     34.81 o
 -10   1   4     1692.87     1620.75     46.65 o
  -9   1   4     2999.01     3010.06     59.54 o
  -8   1   4     4343.03     4094.89     82.79 o
  -7   1   4       41.52       32.26      9.82 o
  -6   1   4       45.13       39.25      8.96 o
  -5   1   4     1302.98     1594.73     65.69 o
  -4   1   4     2261.76     2373.51     53.29 o
  -3   1   4      324.31      424.61     13.75 o
  -2   1   4      697.35      650.32     15.01 o
  -1   1   4      190.96      235.92     12.12 o
   0   1   4    12284.51    12000.67    111.38 o
   1   1   4      124.02      116.12      8.08 o
   2   1   4     1242.90     1024.85     21.01 o
   3   1   4      395.57      358.43     16.84 o
   4   1   4      243.91      213.38     13.96 o
   5   1   4      963.64     1017.65     21.25 o
   6   1   4       76.54       76.14     10.18 o
   7   1   4        1.03       -1.14      8.38 o
   8   1   4        0.53        2.57     12.89 o
   9   1   4      320.69      336.40     21.41 o
  10   1   4       57.47       57.53     16.14 o
  11   1   4      126.95      124.77     21.76 o
  12   1   4      291.78      311.37     28.20 o
  13   1   4      454.71      476.09     31.96 o
  14   1   4      105.46       70.28     28.28 o
  15   1   4       53.10       59.82     48.13 o
 -17   2   4       98.51      143.24     58.15 o
 -16   2   4        6.22      -35.97     36.55 o
 -15   2   4        0.58      -19.48     32.12 o
 -14   2   4       26.37       91.32     35.24 o
 -13   2   4       78.58      108.23     49.92 o
 -12   2   4      584.94      714.94     57.17 o
 -11   2   4       19.41        7.76     30.38 o
 -10   2   4     1050.17     1228.24     49.26 o
  -9   2   4       85.06       80.25     18.27 o
  -8   2   4       65.04       79.32     12.35 o
  -7   2   4      190.94      257.71     16.89 o
  -6   2   4     4125.18     4274.82     50.93 o
  -5   2   4     1341.38     1395.35     23.13 o
  -4   2   4      428.98      351.83     12.45 o
  -3   2   4       98.27       93.10      6.57 o
  -2   2   4      544.92      616.43     14.58 o
  -1   2   4     9709.44     8948.28    176.66 o
   0   2   4     3710.40     3830.34     36.63 o
   1   2   4     3099.26     3094.83     37.79 o
   2   2   4        0.01       -2.70      5.26 o
   3   2   4      926.02      931.14     23.77 o
   4   2   4       51.38       57.51      9.86 o
   5   2   4        5.57        6.28      6.18 o
   6   2   4      262.79      222.32     12.88 o
   7   2   4      718.60      757.29     20.23 o
   8   2   4      286.39      275.70     19.79 o
   9   2   4        3.43       -4.43     11.87 o
  10   2   4      987.77      894.90     32.75 o
  11   2   4      320.82      358.56     24.78 o
  12   2   4      136.76      171.40     23.03 o
  13   2   4       50.33       19.65     19.44 o
  14   2   4       18.31       26.70     25.63 o
  15   2   4      168.42      154.28     44.75 o
 -17   3   4       18.14       26.76     56.15 o
 -16   3   4        8.73       22.88     44.06 o
 -15   3   4        2.48        0.42     53.23 o
 -14   3   4       12.22        6.13     30.66 o
 -13   3   4      173.15      204.65     40.67 o
 -12   3   4     1171.54     1216.49     66.53 o
 -11   3   4      878.49      829.97     64.77 o
 -10   3   4     2530.72     2528.50     81.48 o
  -9   3   4        0.56       16.41     11.24 o
  -8   3   4      208.17      234.76     12.60 o
  -7   3   4     5062.02     5108.73     57.05 o
  -6   3   4      950.57     1087.58     22.57 o
  -5   3   4     2977.05     3116.85     41.06 o
  -4   3   4     6763.23     7122.40     87.45 o
  -3   3   4     3060.34     3056.24     51.39 o
  -2   3   4     7290.08     7206.88     74.10 o
  -1   3   4        1.19       -0.92      5.51 o
   0   3   4      519.27      662.50     17.31 o
   1   3   4     2263.84     2081.02     29.50 o
   2   3   4      341.67      414.73     16.71 o
   3   3   4      128.85       89.86     11.25 o
   4   3   4     3411.02     3613.89     52.24 o
   5   3   4       57.75       31.08      7.52 o
   6   3   4      231.43      244.19     13.11 o
   7   3   4      340.97      357.30     18.00 o
   8   3   4      403.70      470.21     22.26 o
   9   3   4       31.62       25.32     11.21 o
  10   3   4      812.12      772.13     31.95 o
  11   3   4      169.19      190.51     30.08 o
  12   3   4      136.41       89.95     26.73 o
  13   3   4      129.43       97.88     28.19 o
  14   3   4       29.61       44.32     35.11 o
  15   3   4       23.72       51.75     29.40 o
 -17   4   4       26.94       63.35     47.77 o
 -16   4   4       58.83      -32.25     35.76 o
 -15   4   4       79.94      133.64     44.29 o
 -14   4   4       87.88      133.09     39.85 o
 -13   4   4       25.50       56.53     35.23 o
 -12   4   4      133.84      188.31     29.07 o
 -11   4   4      457.58      423.19     36.18 o
 -10   4   4      191.40      198.74     19.89 o
  -9   4   4       14.57       38.27     12.14 o
  -8   4   4      432.85      450.55     18.85 o
  -7   4   4      119.71       95.62      9.79 o
  -6   4   4      198.10      199.15     10.58 o
  -5   4   4     1492.61     1243.89     44.81 o
  -4   4   4     6267.91     6254.31     90.73 o
  -3   4   4      273.54      305.19     18.27 o
  -2   4   4      105.34       98.42      6.60 o
  -1   4   4       48.59       61.76      6.78 o
   0   4   4      491.71      517.60     16.57 o
   1   4   4    10593.99    10672.06     99.41 o
   2   4   4     1929.93     2075.89     31.58 o
   3   4   4        0.97        2.63      8.44 o
   4   4   4      170.59      161.94     12.94 o
   5   4   4     1917.03     1769.62     27.65 o
   6   4   4      145.98      143.55     10.25 o
   7   4   4     2476.18     2442.73     38.75 o
   8   4   4       45.99       58.22     12.23 o
   9   4   4     1888.43     1931.89     42.24 o
  10   4   4      158.76      168.49     18.52 o
  11   4   4       72.16       60.88     16.60 o
  12   4   4      136.84      189.05     26.30 o
  13   4   4        6.96        6.05     25.38 o
  14   4   4       36.73       13.93     27.85 o
  15   4   4       43.43       58.23     31.85 o
 -17   5   4        6.47       -8.72     41.80 o
 -16   5   4       37.65       59.18     45.38 o
 -15   5   4       42.65       56.30     57.64 o
 -14   5   4       68.16       85.75     35.99 o
 -13   5   4      179.94      230.21     42.10 o
 -12   5   4        2.86       -7.21     19.80 o
 -11   5   4      285.55      297.91     24.43 o
 -10   5   4       78.40       63.32     17.55 o
  -9   5   4       16.27        5.94     12.80 o
  -8   5   4      849.87      764.22     21.84 o
  -7   5   4      256.25      283.88     13.98 o
  -6   5   4     2226.98     2214.02     40.97 o
  -5   5   4     4197.14     4042.82     81.75 o
  -4   5   4      192.86      165.18     16.11 o
  -3   5   4     1318.50     1485.63     36.77 o
  -2   5   4     1860.95     2126.63     27.09 o
  -1   5   4     1853.83     1774.41     26.46 o
   0   5   4    12318.23    12213.26    141.20 o
   1   5   4     4119.98     4245.39     47.50 o
   2   5   4      162.95      143.53     11.02 o
   3   5   4       60.82       58.03      8.97 o
   4   5   4      113.51      138.98     10.31 o
   5   5   4      189.24      201.57     14.95 o
   6   5   4       27.00       24.07      9.51 o
   7   5   4      641.26      692.41     23.24 o
   8   5   4       18.30        9.76     11.69 o
   9   5   4      914.16      930.00     32.08 o
  10   5   4        3.07       14.06     12.57 o
  11   5   4      215.22      277.16     27.84 o
  12   5   4       43.69       56.22     20.41 o
  13   5   4        4.33       26.42     22.99 o
  14   5   4       21.04       -1.11     27.28 o
  15   5   4      138.25      115.50     34.21 o
 -17   6   4       10.64       25.60     43.38 o
 -16   6   4        0.21       -6.80     38.00 o
 -15   6   4      178.74      301.08     51.38 o
 -14   6   4      128.41      154.13     40.01 o
 -13   6   4       13.17      -22.37     29.63 o
 -12   6   4      140.99      155.99     37.42 o
 -11   6   4      133.75      133.83     20.92 o
 -10   6   4     2923.59     2742.11     61.51 o
  -9   6   4      955.03      850.84     31.68 o
  -8   6   4     2503.79     2654.76     44.52 o
  -7   6   4     5185.09     5274.57     60.90 o
  -6   6   4     6289.85     6146.34     75.75 o
  -5   6   4      579.54      532.46     21.40 o
  -4   6   4       21.28        6.37      7.73 o
  -3   6   4     3401.98     3229.97     60.57 o
  -2   6   4        0.44       11.41      5.44 o
  -1   6   4     4855.95     4885.58     54.27 o
   0   6   4        0.14       38.31      9.12 o
   1   6   4      351.28      350.57     13.95 o
   2   6   4     1955.93     1967.00     33.81 o
   3   6   4       14.12       11.86      8.37 o
   4   6   4        5.44        4.22      5.42 o
   5   6   4      887.70      882.63     23.53 o
   6   6   4      519.26      547.54     20.73 o
   7   6   4     1865.83     1848.54     34.12 o
   8   6   4      486.96      494.55     25.44 o
   9   6   4      188.46      181.51     18.87 o
  10   6   4      541.70      546.23     35.28 o
  11   6   4      129.87      156.95     24.71 o
  12   6   4       31.65       30.14     18.69 o
  13   6   4      151.03       93.94     23.94 o
  14   6   4       10.28       27.51     28.34 o
  15   6   4        8.53        6.85     29.66 o
 -16   7   4       24.63      -22.36     36.96 o
 -15   7   4      208.14      286.10     66.14 o
 -14   7   4       80.80       94.74     36.66 o
 -13   7   4        0.59       45.17     33.05 o
 -12   7   4       41.96       39.22     18.83 o
 -11   7   4      158.30      183.99     23.47 o
 -10   7   4       22.76        5.69     14.86 o
  -9   7   4     2312.40     2423.28     52.11 o
  -8   7   4      521.45      506.45     32.15 o
  -7   7   4      470.41      531.28     26.86 o
  -6   7   4     1362.09     1319.23     35.05 o
  -5   7   4      327.80      297.95     16.54 o
  -4   7   4     3821.28     3739.91     56.91 o
  -3   7   4      706.91      724.46     28.98 o
  -2   7   4      161.94      196.92     12.87 o
  -1   7   4     1166.18     1478.02     29.15 o
   0   7   4      792.79      968.55     47.59 o
   1   7   4     2226.17     2137.64     31.85 o
   2   7   4     8472.01     8762.91     96.03 o
   3   7   4        0.93       36.20      8.57 o
   4   7   4      651.68      714.68     24.53 o
   5   7   4      992.25      956.11     24.58 o
   6   7   4      430.98      420.22     18.90 o
   7   7   4      155.30      167.03     17.31 o
   8   7   4        0.18       -8.81     10.88 o
   9   7   4       42.38       12.11     12.64 o
  10   7   4       68.59       82.61     20.75 o
  11   7   4        0.45       -1.55     18.37 o
  12   7   4       37.13       14.25     19.38 o
  13   7   4      432.49      526.80     44.86 o
  14   7   4       26.72       14.12     25.31 o
 -16   8   4       16.59       22.07     38.31 o
 -15   8   4       49.69        9.05     37.21 o
 -14   8   4       19.60      -31.01     31.01 o
 -13   8   4       48.99       50.39     20.11 o
 -12   8   4       20.60       48.40     18.90 o
 -11   8   4      104.98      129.74     22.08 o
 -10   8   4       10.94       23.34     14.40 o
  -9   8   4       49.63       54.63     15.81 o
  -8   8   4       37.64       39.40     12.89 o
  -7   8   4     2727.06     2863.13     56.52 o
  -6   8   4       36.27       37.45     12.68 o
  -5   8   4     6032.30     5530.74     85.49 o
  -4   8   4        2.06       -1.70      7.61 o
  -3   8   4     1014.58     1081.92     35.37 o
  -2   8   4      898.53     1022.18     21.66 o
  -1   8   4      473.76      592.32     17.66 o
   0   8   4     1314.39     1318.45     30.22 o
   1   8   4        1.36        7.92      7.11 o
   2   8   4       29.36       23.81      6.45 o
   3   8   4       62.01       23.69      7.33 o
   4   8   4     3805.91     3800.10     55.48 o
   5   8   4     1829.46     1843.16     37.64 o
   6   8   4      150.68      136.32     13.70 o
   7   8   4      140.64      170.18     17.91 o
   8   8   4      149.78      182.07     15.17 o
   9   8   4      464.36      492.18     32.88 o
  10   8   4       12.12        4.43     16.73 o
  11   8   4      162.98      152.79     27.84 o
  12   8   4       80.09       52.82     21.68 o
  13   8   4       17.84        2.01     21.43 o
  14   8   4        6.23       -9.60     22.83 o
 -16   9   4        5.64      -37.43     42.68 o
 -15   9   4        1.10        8.75     35.11 o
 -14   9   4        7.44       25.08     29.86 o
 -13   9   4        5.11        6.20     24.18 o
 -12   9   4       32.95       73.84     21.69 o
 -11   9   4       55.69       48.00     19.14 o
 -10   9   4        8.49       -5.73     13.67 o
  -9   9   4      103.34       96.81     32.92 o
  -8   9   4     1941.61     1889.44     42.68 o
  -7   9   4      403.81      386.22     28.52 o
  -6   9   4      141.91      150.71     18.73 o
  -5   9   4       54.50       58.64     13.17 o
  -4   9   4        0.49       -5.22     10.12 o
  -3   9   4     2353.12     2520.02     57.08 o
  -2   9   4      590.28      582.62     22.51 o
  -1   9   4       20.68        7.74      6.96 o
   0   9   4      543.98      609.99     21.68 o
   1   9   4     3576.74     3892.10     55.50 o
   2   9   4     1563.34     1560.78     27.95 o
   3   9   4     1104.12     1195.22     31.86 o
   4   9   4      971.04      872.54     37.97 o
   5   9   4      480.17      528.72     22.37 o
   6   9   4     1305.08     1278.83     35.41 o
   7   9   4     1615.24     1570.54     40.02 o
   8   9   4        1.67      -11.34     11.34 o
   9   9   4        7.05       -6.20     15.14 o
  10   9   4       25.83       11.62     18.82 o
  11   9   4      278.61      235.54     27.85 o
  12   9   4        0.02       12.52     19.01 o
  13   9   4        3.62       23.67     23.25 o
  14   9   4        9.99       34.98     28.48 o
 -16  10   4       32.57       18.62     48.76 o
 -15  10   4       36.67       24.93     25.35 o
 -14  10   4        0.00       12.94     20.76 o
 -13  10   4      197.69      227.06     28.96 o
 -12  10   4        5.21       -0.02     20.96 o
 -11  10   4       89.46       94.04     19.15 o
 -10  10   4       67.67       47.44     15.62 o
  -9  10   4       17.85        0.91     13.16 o
  -8  10   4      465.64      444.78     40.38 o
  -7  10   4      150.26      181.78     26.77 o
  -6  10   4     2306.13     2269.37     51.80 o
  -5  10   4     5926.75     5945.12     90.97 o
  -4  10   4      408.66      452.49     26.38 o
  -3  10   4     5032.96     5239.86     89.11 o
  -2  10   4      474.33      518.52     21.37 o
  -1  10   4       49.19       37.58     11.10 o
   0  10   4      400.80      370.60     17.46 o
   1  10   4      865.15      798.06     22.34 o
   2  10   4      127.41      149.81     12.20 o
   3  10   4      178.29      250.31     18.26 o
   4  10   4      178.54      150.83     14.97 o
   5  10   4     1576.53     1580.89     34.97 o
   6  10   4        0.83        3.77     10.35 o
   7  10   4     2013.88     1946.03     57.18 o
   8  10   4      753.51      769.47     34.11 o
   9  10   4      561.83      487.14     33.20 o
  10  10   4        4.93       20.51     18.41 o
  11  10   4        0.03       -3.03     17.66 o
  12  10   4       51.37       31.67     22.34 o
  13  10   4        1.71      -15.77     21.82 o
  14  10   4       12.32       -0.81     27.41 o
 -15  11   4       78.55      137.31     35.79 o
 -14  11   4      336.37      386.62     40.42 o
 -13  11   4      365.44      378.10     38.46 o
 -12  11   4       27.25       47.09     20.81 o
 -11  11   4        9.23       -7.10     15.56 o
 -10  11   4      122.16      141.93     19.48 o
  -9  11   4       25.65       38.39     14.59 o
  -8  11   4      306.87      337.90     32.53 o
  -7  11   4       30.48       -1.07     16.94 o
  -6  11   4     1716.80     1756.49     46.96 o
  -5  11   4     4109.21     4089.62     73.05 o
  -4  11   4      193.93      214.08     22.01 o
  -3  11   4        3.63       19.65     10.00 o
  -2  11   4     1571.77     1455.96     33.11 o
  -1  11   4       30.50       26.05      9.86 o
   0  11   4      730.98      703.35     24.14 o
   1  11   4       48.36       49.74      7.96 o
   2  11   4     1387.16     1395.57     27.95 o
   3  11   4      117.98      145.68     15.71 o
   4  11   4      672.53      729.03     25.09 o
   5  11   4      243.34      246.69     17.49 o
   6  11   4     1348.56     1348.43     39.95 o
   7  11   4       92.34       79.37     16.61 o
   8  11   4       38.05       22.08     14.05 o
   9  11   4        0.02       34.97     18.07 o
  10  11   4      133.60       95.55     21.85 o
  11  11   4        0.18      -14.67     17.60 o
  12  11   4       99.13       62.96     25.31 o
  13  11   4        0.29       17.61     21.58 o
  14  11   4        7.69       23.59     26.93 o
 -15  12   4      122.50      105.17     35.22 o
 -14  12   4      446.50      490.21     44.89 o
 -13  12   4       35.37       42.91     24.75 o
 -12  12   4        1.10        3.50     18.13 o
 -11  12   4      297.82      287.47     37.55 o
 -10  12   4        1.28      -13.33     13.33 o
  -9  12   4      434.42      502.69     29.71 o
  -8  12   4       13.99       -7.04     17.29 o
  -7  12   4      168.32      178.14     22.73 o
  -6  12   4       30.67       42.91     17.90 o
  -5  12   4      161.79      164.72     19.91 o
  -4  12   4     5860.69     5934.64     84.22 o
  -3  12   4      312.27      278.61     17.84 o
  -2  12   4     1650.59     1718.40     44.96 o
  -1  12   4      617.67      601.19     29.19 o
   0  12   4      247.93      294.71     23.42 o
   1  12   4      482.41      446.18     30.35 o
   2  12   4      102.19       86.52     17.70 o
   3  12   4     1191.83     1138.43     31.91 o
   4  12   4     2475.92     2426.37     65.24 o
   5  12   4      181.22      166.45     18.97 o
   6  12   4      760.22      847.83     34.63 o
   7  12   4      234.33      181.38     20.95 o
   8  12   4      856.36      893.43     60.61 o
   9  12   4        3.90      -14.53     14.79 o
  10  12   4        1.92       26.04     17.91 o
  11  12   4        8.91      -12.82     25.59 o
  12  12   4      164.83      144.65     30.84 o
  13  12   4       30.03       38.84     26.63 o
 -15  13   4       32.62       72.02     34.32 o
 -14  13   4       14.48       18.38     25.72 o
 -13  13   4       17.00        6.31     24.03 o
 -12  13   4      187.50      156.13     25.20 o
 -11  13   4       49.28       19.01     18.86 o
 -10  13   4      330.24      348.47     38.95 o
  -9  13   4       56.17       52.37     17.02 o
  -8  13   4        4.55       -9.78     20.40 o
  -7  13   4       64.05       88.93     17.16 o
  -6  13   4       16.13       -0.04     10.31 o
  -5  13   4      637.71      650.79     37.16 o
  -4  13   4       52.19       55.64     14.01 o
  -3  13   4      119.16      126.25     15.90 o
  -2  13   4     2557.48     2449.30     70.34 o
  -1  13   4       32.85       31.82     15.55 o
   0  13   4     2758.68     2669.64     64.53 o
   1  13   4      839.78      768.87     37.24 o
   2  13   4      422.96      485.07     30.91 o
   3  13   4      169.59      160.27     18.50 o
   4  13   4     3144.56     3084.22     55.26 o
   5  13   4      502.45      553.67     31.77 o
   6  13   4      239.75      211.57     20.83 o
   7  13   4      209.16      184.09     21.10 o
   8  13   4      202.52      145.19     24.11 o
   9  13   4       39.04       21.11     19.96 o
  10  13   4       74.61       63.70     22.75 o
  11  13   4       77.76       61.55     25.60 o
  12  13   4        4.83      -22.62     22.62 o
  13  13   4       60.61       23.39     24.69 o
 -15  14   4        1.77        0.24     30.86 o
 -14  14   4      157.46      189.79     34.71 o
 -13  14   4      109.10       65.05     48.49 o
 -12  14   4       29.79       27.86     20.78 o
 -11  14   4       52.50      113.54     27.56 o
 -10  14   4        9.34       -9.09     16.11 o
  -9  14   4      118.46      103.67     29.35 o
  -8  14   4       90.65       67.22     26.82 o
  -7  14   4       96.29       95.45     27.37 o
  -6  14   4       26.65       19.04     17.78 o
  -5  14   4       15.60       31.67     13.67 o
  -4  14   4      364.05      401.71     27.03 o
  -3  14   4     2221.89     2125.11     67.45 o
  -2  14   4     3435.64     3571.29     93.36 o
  -1  14   4      775.55      823.51     40.18 o
   0  14   4     1101.07     1079.99     41.90 o
   1  14   4        2.12       -5.27     13.56 o
   2  14   4       15.01       -9.93     17.59 o
   3  14   4     1909.57     1683.08     37.08 o
   4  14   4     2742.62     2647.27     63.62 o
   5  14   4      187.86      183.54     21.68 o
   6  14   4      344.69      325.26     34.45 o
   7  14   4      139.38      158.85     24.11 o
   8  14   4       72.94       96.19     21.87 o
   9  14   4       86.63      152.99     25.46 o
  10  14   4      132.85      159.20     28.58 o
  11  14   4        8.26       12.76     19.21 o
  12  14   4       68.34       44.05     26.27 o
  13  14   4        0.05       19.09     38.93 o
 -14  15   4        9.83       38.07     39.21 o
 -13  15   4       15.75       20.93     22.26 o
 -12  15   4       46.10       36.66     25.20 o
 -11  15   4      119.79      108.64     34.63 o
 -10  15   4      122.18      111.58     22.55 o
  -9  15   4      196.38      243.77     41.31 o
  -8  15   4       37.31       47.27     26.19 o
  -7  15   4        4.67       20.68     24.19 o
  -6  15   4       60.88       82.60     26.51 o
  -5  15   4      362.16      345.55     35.86 o
  -4  15   4      181.72      229.21     30.92 o
  -3  15   4        0.16        0.47     13.10 o
  -2  15   4      160.77      151.73     37.74 o
  -1  15   4       28.20       35.72     17.42 o
   0  15   4      567.38      552.86     42.61 o
   1  15   4      266.99      278.89     30.61 o
   2  15   4      997.25     1034.38     45.33 o
   3  15   4      495.00      445.39     37.23 o
   4  15   4        5.04        1.70     12.32 o
   5  15   4       64.45       18.30     17.34 o
   6  15   4      575.50      532.76     55.68 o
   7  15   4       77.50       22.79     32.58 o
   8  15   4       92.62      106.41     26.72 o
   9  15   4       47.31       81.68     21.66 o
  10  15   4      110.67      119.60     25.08 o
  11  15   4        8.01      -21.05     21.05 o
  12  15   4      220.38      294.40     37.62 o
 -14  16   4        1.77       -8.83     23.04 o
 -13  16   4       56.26       55.19     30.99 o
 -12  16   4        6.14       29.33     22.11 o
 -11  16   4      170.09      267.86     48.87 o
 -10  16   4       12.53        8.61     18.74 o
  -9  16   4      138.44       81.88     43.62 o
  -8  16   4        2.28       30.96     48.80 o
  -7  16   4      474.54      460.60     47.20 o
  -6  16   4       73.13       80.11     25.64 o
  -5  16   4      300.53      302.40     43.67 o
  -4  16   4       16.02       13.45     10.26 o
  -3  16   4      150.51      129.86     22.07 o
  -2  16   4        0.09      -15.00     15.00 o
  -1  16   4     1114.76     1059.57     45.01 o
   0  16   4      481.95      535.04     40.99 o
   1  16   4      671.74      690.20     41.23 o
   2  16   4     1250.58     1094.49     36.02 o
   3  16   4      451.86      472.56     50.85 o
   4  16   4       10.41       18.75     15.13 o
   5  16   4      238.79      199.49     38.10 o
   6  16   4      220.24      252.54     29.03 o
   7  16   4       21.62       59.96     59.29 o
   8  16   4       17.02       11.72     19.01 o
   9  16   4        0.61      -20.07     20.07 o
  10  16   4      195.49      200.62     30.48 o
  11  16   4      170.85      159.90     30.23 o
  12  16   4        3.81        3.79     24.93 o
 -13  17   4        5.10       23.55     22.57 o
 -12  17   4      247.52      238.40     31.03 o
 -11  17   4      148.32      229.52     29.88 o
 -10  17   4      287.17      278.09     50.18 o
  -9  17   4       90.71      119.46     32.92 o
  -8  17   4        5.56       41.25     26.59 o
  -7  17   4       14.27      -21.27     23.51 o
  -6  17   4      131.95      125.80     27.94 o
  -5  17   4      343.55      353.17     38.16 o
  -4  17   4      295.26      246.01     27.78 o
  -3  17   4      105.41      122.11     31.53 o
  -2  17   4     1298.20     1325.09     73.18 o
  -1  17   4     1146.79     1089.00     89.54 o
   0  17   4     2754.92     2563.85    125.58 o
   1  17   4     6320.04     6123.04    127.92 o
   2  17   4     1206.56     1184.80     72.00 o
   3  17   4      538.46      460.63     72.04 o
   4  17   4      217.01      219.67     47.01 o
   5  17   4      215.39      190.10     27.67 o
   6  17   4      203.98      207.36     27.63 o
   7  17   4      338.34      310.36     59.61 o
   8  17   4        0.08        5.22     21.36 o
   9  17   4       21.50       45.06     23.95 o
  10  17   4       36.15       48.98     25.65 o
  11  17   4        0.19       28.12     26.05 o
 -13  18   4        2.10       72.60     43.09 o
 -12  18   4       15.01       -6.64     21.98 o
 -11  18   4      108.33       83.44     25.14 o
 -10  18   4       31.35       34.57     21.23 o
  -9  18   4       44.28       14.30     27.99 o
  -8  18   4        0.05       -8.53     23.35 o
  -7  18   4      163.23      128.68     36.08 o
  -6  18   4       49.88       21.40     29.08 o
  -5  18   4       25.54       41.41     26.02 o
  -4  18   4      177.06      133.20     22.79 o
  -3  18   4      307.43      295.51     30.39 o
  -2  18   4      431.18      385.05     37.36 o
  -1  18   4     1182.33     1251.26     64.29 o
   0  18   4      652.78      644.60     51.56 o
   1  18   4        0.02       -1.20     15.02 o
   2  18   4      115.53      114.44     35.24 o
   3  18   4      407.77      396.28     55.41 o
   4  18   4     1296.63     1297.31    127.68 o
   5  18   4       85.66       41.37     18.75 o
   6  18   4      149.41      196.66     26.63 o
   7  18   4      153.58      173.81     27.12 o
   8  18   4       26.53       41.78     26.25 o
   9  18   4       69.78      108.79     28.20 o
  10  18   4        3.47       26.36     23.64 o
  11  18   4       89.21       98.22     32.54 o
 -12  19   4        7.05      -19.18     21.30 o
 -11  19   4      138.29      135.49     27.68 o
 -10  19   4      140.97      208.36     41.48 o
  -9  19   4        3.71      -28.92     28.92 o
  -8  19   4       46.10       -5.87     23.03 o
  -7  19   4       71.00       18.63     30.48 o
  -6  19   4       52.76       74.81     37.45 o
  -5  19   4      494.15      440.87     42.00 o
  -4  19   4       55.49       44.12     33.08 o
  -3  19   4       26.59       16.68     15.80 o
  -2  19   4      905.19      892.78     52.50 o
  -1  19   4      690.45      728.93     66.05 o
   0  19   4      372.72      368.67     26.04 o
   1  19   4       48.02       57.07     31.42 o
   2  19   4        8.31      -49.44     51.62 o
   3  19   4      115.54      150.04     42.26 o
   4  19   4       59.70      105.36     39.26 o
   5  19   4       31.95       49.61     34.53 o
   6  19   4       25.12       42.15     19.19 o
   7  19   4       31.55       29.28     27.50 o
   8  19   4      219.36      219.62     31.60 o
   9  19   4        4.49       18.42     34.96 o
  10  19   4      245.53      248.19     36.58 o
 -12  20   4       93.37      114.81     31.66 o
 -11  20   4      361.71      439.08     39.08 o
 -10  20   4      184.92      194.90     66.70 o
  -9  20   4      227.89      147.32     64.34 o
  -8  20   4        0.88       51.12     36.44 o
  -7  20   4        5.22       44.61     60.20 o
  -6  20   4       32.75       70.60     29.16 o
  -5  20   4      399.50      417.18     37.70 o
  -4  20   4       50.01       52.12     31.35 o
  -3  20   4      316.52      333.18     46.48 o
  -2  20   4      119.87      144.10     25.43 o
  -1  20   4       45.50       53.35     22.08 o
   0  20   4       23.66       27.78     14.96 o
   1  20   4      102.65      153.53     42.70 o
   2  20   4      241.02      167.89     67.38 o
   3  20   4       14.85        2.62     32.12 o
   4  20   4       96.00       96.96     38.00 o
   5  20   4        0.45        9.16     31.03 o
   6  20   4        0.27       -0.44     16.54 o
   7  20   4      144.66      191.93     28.44 o
   8  20   4       89.10      108.37     27.39 o
   9  20   4       35.13        7.37     21.77 o
  10  20   4        3.76       19.23     23.11 o
 -11  21   4      481.91      553.04     49.41 o
 -10  21   4        1.19       13.99     29.19 o
  -9  21   4      137.93       76.56     89.81 o
  -8  21   4       44.66       51.85     34.07 o
  -7  21   4      122.83       96.82     35.59 o
  -6  21   4        7.38        2.60     28.32 o
  -5  21   4       84.65       60.69     22.06 o
  -4  21   4       49.80       28.71     18.91 o
  -3  21   4       97.16      127.30     33.19 o
  -2  21   4      104.62      104.79     21.55 o
  -1  21   4      275.68      260.02     27.66 o
   0  21   4        2.90       10.36     35.61 o
   1  21   4      320.00      327.02     56.31 o
   2  21   4      390.17      530.42     68.88 o
   3  21   4      569.92      528.39     69.25 o
   4  21   4       14.21      -25.48     28.43 o
   5  21   4      348.46      376.95     63.98 o
   6  21   4       73.96      130.71     63.61 o
   7  21   4        1.47       -5.12     26.68 o
   8  21   4        9.88       62.29     23.89 o
   9  21   4       13.75       30.12     30.29 o
 -10  22   4        3.50        8.92     36.09 o
  -9  22   4        1.09      127.22     46.31 o
  -8  22   4        4.54       14.58     40.74 o
  -7  22   4      202.92      309.27     53.05 o
  -6  22   4      152.99      184.66     82.13 o
  -5  22   4      155.13      139.38     47.16 o
  -4  22   4        3.33        2.62     19.31 o
  -3  22   4       14.07       22.93     22.89 o
  -2  22   4       40.24       48.41     18.15 o
  -1  22   4      119.66      141.98     38.37 o
   0  22   4       99.21       99.08     52.05 o
   1  22   4      447.28      350.04     61.38 o
   2  22   4       84.82      104.86     42.69 o
   3  22   4      378.16      396.18     64.08 o
   4  22   4        1.29      -10.84     33.64 o
   5  22   4      102.03       59.63     42.66 o
   6  22   4       44.15       33.73     32.92 o
   7  22   4        8.57       16.84     30.32 o
   8  22   4       35.40       49.18     62.83 o
  -9  23   4      412.45      478.62     77.95 o
  -8  23   4       13.51      -19.63     73.72 o
  -7  23   4      239.80       97.57     62.20 o
  -6  23   4       34.00       33.45     27.96 o
  -5  23   4       29.35       32.48     25.34 o
  -4  23   4       55.89       49.23     20.26 o
  -3  23   4       70.15       88.24     21.80 o
  -2  23   4        5.19       23.18     26.76 o
  -1  23   4        4.85       12.09     21.80 o
   0  23   4       71.50       81.25     47.84 o
   1  23   4      639.32      553.20    104.21 o
   2  23   4       38.14       63.47     40.94 o
   3  23   4      128.85      215.62     75.37 o
   4  23   4       45.09       57.96     42.27 o
   5  23   4      200.78      134.84    112.81 o
   6  23   4       84.28       62.10     44.83 o
   7  23   4        0.25       37.60     32.56 o
  -8  24   4      242.28      150.03     40.47 o
  -7  24   4      173.29      177.44    119.87 o
  -6  24   4      481.36      510.42     59.09 o
  -5  24   4       59.15       83.35     29.08 o
  -4  24   4       33.43       27.74     20.53 o
  -3  24   4       65.93       71.52     30.28 o
  -2  24   4       31.38       49.81     28.08 o
  -1  24   4       65.44       64.56     33.39 o
   0  24   4       52.82      107.31     38.23 o
   1  24   4      178.79      152.69     61.11 o
   2  24   4       33.20       -2.67     40.79 o
   3  24   4      321.03      322.14     72.04 o
   4  24   4      139.16      202.12     56.42 o
   5  24   4      259.25      323.01    105.67 o
   6  24   4        4.07       81.88     44.71 o
  -7  25   4       39.30       -3.74     24.47 o
  -6  25   4        1.00        6.92     21.19 o
  -5  25   4      196.36      210.90     38.23 o
  -4  25   4      190.20      196.68     30.96 o
  -3  25   4        0.26       29.48     22.93 o
  -2  25   4       42.29       85.37     31.76 o
  -1  25   4      130.60       66.21     55.24 o
   0  25   4        4.68       25.28     26.73 o
   1  25   4       28.21       22.44     40.62 o
   2  25   4      469.02      680.51    122.24 o
   3  25   4        5.77       19.97     36.60 o
   4  25   4      178.95      244.14     60.60 o
   5  25   4       79.80      108.45     48.57 o
  -5  26   4      200.86      181.93     56.03 o
  -4  26   4        7.08       37.15     27.61 o
  -3  26   4      244.02      322.13     59.48 o
  -2  26   4        9.93       43.17     29.70 o
  -1  26   4        0.00       16.63     27.57 o
   0  26   4        8.68       60.33     35.60 o
   1  26   4        5.09        8.14     28.22 o
   2  26   4        6.31       58.90     49.49 o
   3  26   4       81.90      144.79     70.74 o
 -17   0   5      116.10      107.84     66.94 o
 -15   0   5      354.98      457.75     81.62 o
 -13   0   5      476.78      470.13     73.02 o
 -11   0   5        8.44       37.15     35.23 o
  -9   0   5     1738.29     1421.18     83.35 o
  -7   0   5       17.10       42.14     17.44 o
  -5   0   5       18.15       40.23     18.82 o
  -3   0   5     1029.67     1118.03     51.36 o
  -1   0   5      502.37      550.77     19.04 o
   1   0   5     1512.61     1287.65     34.02 o
   3   0   5      634.82      589.24     28.18 o
   5   0   5     1248.70     1288.85     43.57 o
   7   0   5     2996.33     2991.62     59.95 o
   9   0   5      285.16      287.13     31.04 o
  11   0   5      113.90       38.67     29.08 o
  13   0   5       68.33       88.47     38.73 o
 -17   1   5       11.83       16.97     54.52 o
 -16   1   5      112.63      143.34     45.32 o
 -15   1   5        2.79        1.01     34.50 o
 -14   1   5        2.20      -29.58     29.58 o
 -13   1   5      624.01      691.65    141.32 o
 -12   1   5      799.99      913.19     96.74 o
 -11   1   5     2058.73     2127.28    194.79 o
 -10   1   5        0.08      -16.54     24.34 o
  -9   1   5      627.76      627.83     33.20 o
  -8   1   5        3.47       10.39     17.33 o
  -7   1   5       67.29       47.53      9.85 o
  -6   1   5      593.25      657.07     25.04 o
  -5   1   5       44.40       17.37     11.79 o
  -4   1   5     1394.16     1521.24     33.66 o
  -3   1   5      638.31      555.30     16.21 o
  -2   1   5       14.84       34.57      7.09 o
  -1   1   5      185.24      160.31      8.22 o
   0   1   5     6866.80     6722.54     66.69 o
   1   1   5      113.96      129.48     10.11 o
   2   1   5      453.35      555.76     17.88 o
   3   1   5     1414.03     1341.83     29.42 o
   4   1   5      497.70      486.83     20.85 o
   5   1   5      774.27      684.55     24.99 o
   6   1   5     1040.93     1053.73     24.45 o
   7   1   5       35.03       38.97      8.45 o
   8   1   5        6.69      -11.96     12.18 o
   9   1   5      127.34      104.64     16.72 o
  10   1   5      249.15      270.69     22.93 o
  11   1   5       48.56       43.51     18.39 o
  12   1   5        3.17       -8.65     19.05 o
  13   1   5       91.49       98.96     36.19 o
  14   1   5       20.44        5.57     21.58 o
 -17   2   5        4.70       -6.21     38.95 o
 -16   2   5      107.21       13.89     72.65 o
 -15   2   5        0.21       53.28     36.58 o
 -14   2   5       48.48       37.78     31.86 o
 -13   2   5       17.92       47.51     30.33 o
 -12   2   5      158.79      117.88     32.01 o
 -11   2   5      459.31      470.85     97.88 o
 -10   2   5     1954.05     1956.04     72.73 o
  -9   2   5     1389.63     1404.00     45.55 o
  -8   2   5        5.34       12.94     15.22 o
  -7   2   5     1373.82     1321.24     33.52 o
  -6   2   5      116.71      141.50     13.25 o
  -5   2   5      291.12      307.78     15.21 o
  -4   2   5     1045.79     1263.26     20.24 o
  -3   2   5      348.48      487.89     44.05 o
  -2   2   5      285.82      353.53     13.04 o
  -1   2   5      963.29      935.28     24.91 o
   0   2   5     2771.70     2547.68     30.93 o
   1   2   5     3486.94     3356.66     39.49 o
   2   2   5      984.61      978.48     23.96 o
   3   2   5      406.68      380.37     18.47 o
   4   2   5        0.85       -6.87      6.87 o
   5   2   5      113.14      109.30     13.55 o
   6   2   5      284.23      258.65     15.95 o
   7   2   5      103.11      110.83     14.43 o
   8   2   5      192.73      197.65     19.56 o
   9   2   5      376.12      413.90     31.04 o
  10   2   5        3.31      -14.32     14.32 o
  11   2   5      144.03      136.41     22.45 o
  12   2   5        3.57        2.87     22.05 o
  13   2   5      137.77      118.03     30.72 o
  14   2   5        3.12      -21.24     27.34 o
 -17   3   5      103.45      113.46     49.51 o
 -16   3   5      108.48       75.70     42.66 o
 -15   3   5       41.61       68.93     38.74 o
 -14   3   5       50.91       60.06     32.67 o
 -13   3   5       37.77       36.84     41.70 o
 -12   3   5       13.50       50.11     28.94 o
 -11   3   5       93.26       87.89     29.70 o
 -10   3   5      134.60      121.80     22.74 o
  -9   3   5      894.97      823.27     37.53 o
  -8   3   5      530.07      557.42     26.67 o
  -7   3   5       32.71       18.39      7.68 o
  -6   3   5      689.26      721.74     31.18 o
  -5   3   5    11196.53    11414.31    126.82 o
  -4   3   5     3028.83     3230.41     37.83 o
  -3   3   5        3.88       10.39      5.95 o
  -2   3   5      445.04      446.69     15.47 o
  -1   3   5     1361.25     1358.12     25.92 o
   0   3   5     5553.90     5750.76     52.41 o
   1   3   5    10010.07     9830.42    100.78 o
   2   3   5      106.41      127.39     11.24 o
   3   3   5     3722.67     3586.59     48.38 o
   4   3   5        8.06       -6.28      7.38 o
   5   3   5       13.15       12.74      8.78 o
   6   3   5      588.74      609.60     20.34 o
   7   3   5        9.48       18.62     11.69 o
   8   3   5       74.34       37.26     18.30 o
   9   3   5        9.35        0.88     13.19 o
  10   3   5      463.21      481.93     32.16 o
  11   3   5        6.08       25.81     18.31 o
  12   3   5       49.78       57.25     19.52 o
  13   3   5      256.03      273.06     27.45 o
  14   3   5        1.47       35.96     29.12 o
 -17   4   5      213.23      166.37     51.52 o
 -16   4   5        6.25      -32.78     32.78 o
 -15   4   5       90.80      168.18     42.18 o
 -14   4   5       20.14       33.09     33.54 o
 -13   4   5       77.22       30.90     31.38 o
 -12   4   5      215.50      172.25     35.26 o
 -11   4   5      705.39      653.58     50.62 o
 -10   4   5       25.59       24.93     19.26 o
  -9   4   5      252.97      266.37     16.61 o
  -8   4   5     2650.27     2623.02     41.26 o
  -7   4   5      148.33      139.74     11.89 o
  -6   4   5      157.86      163.77     11.49 o
  -5   4   5       44.58       22.74     12.99 o
  -4   4   5      546.84      650.75     25.74 o
  -3   4   5      833.69      905.19     21.70 o
  -2   4   5      581.59      564.49     15.75 o
  -1   4   5     6986.12     6437.03     68.45 o
   0   4   5     4874.68     5059.94     74.96 o
   1   4   5     2418.70     2435.49     37.15 o
   2   4   5      489.26      474.56     18.83 o
   3   4   5      458.22      444.07     18.84 o
   4   4   5     2427.65     2194.32     40.60 o
   5   4   5     2648.10     2556.46     39.22 o
   6   4   5      791.59      847.76     22.51 o
   7   4   5      104.83      111.05     15.32 o
   8   4   5       89.75       84.82     17.35 o
   9   4   5       93.25      107.30     20.31 o
  10   4   5      352.51      357.13     45.43 o
  11   4   5      124.63      115.08     21.41 o
  12   4   5      271.82      303.60     26.53 o
  13   4   5       19.30       13.49     23.30 o
  14   4   5       20.71      -26.48     26.48 o
 -17   5   5        4.67      -16.60     37.29 o
 -16   5   5        3.42        3.69     46.83 o
 -15   5   5        1.14      -31.27     31.27 o
 -14   5   5       44.27       31.86     30.46 o
 -13   5   5        4.10       33.69     41.67 o
 -12   5   5       34.36       18.88     25.48 o
 -11   5   5      127.64       84.34     23.06 o
 -10   5   5     3475.26     3445.35     65.36 o
  -9   5   5      959.24      871.27     32.22 o
  -8   5   5     1493.99     1430.51     34.97 o
  -7   5   5     1433.50     1383.20     40.96 o
  -6   5   5     2912.13     2904.40     51.62 o
  -5   5   5     3364.27     3533.94     75.38 o
  -4   5   5     1134.76     1216.71     34.80 o
  -3   5   5      552.16      579.61     14.69 o
  -2   5   5      340.17      407.36     13.55 o
  -1   5   5      150.87      198.70     11.50 o
   0   5   5     1118.82     1167.91     33.28 o
   1   5   5     1115.81     1333.18     23.39 o
   2   5   5     1392.08     1226.35     27.00 o
   3   5   5      216.07      194.42     14.01 o
   4   5   5     1571.39     1574.24     40.62 o
   5   5   5       57.01       45.34     10.33 o
   6   5   5      471.32      445.59     21.27 o
   7   5   5       15.76       10.07     11.39 o
   8   5   5      804.79      786.81     29.32 o
   9   5   5      978.36      984.89     43.26 o
  10   5   5       31.73       35.89     17.54 o
  11   5   5      131.96      119.60     20.11 o
  12   5   5      106.75      180.59     30.34 o
  13   5   5        2.55      -22.50     22.50 o
  14   5   5       34.66       45.75     29.78 o
 -17   6   5      104.42       63.30     79.53 o
 -16   6   5       19.07      -11.32     37.06 o
 -15   6   5       14.09        5.59     40.01 o
 -14   6   5       28.08       16.29     31.53 o
 -13   6   5       34.48       31.52     30.41 o
 -12   6   5        2.75       30.32     30.28 o
 -11   6   5       44.27       54.15     16.05 o
 -10   6   5      222.72      252.86     23.37 o
  -9   6   5      179.55      184.82     21.18 o
  -8   6   5      391.36      390.85     21.53 o
  -7   6   5      201.38      203.79     21.92 o
  -6   6   5     9791.30     9710.45    139.23 o
  -5   6   5     1232.89     1210.74     43.88 o
  -4   6   5      528.89      492.44     20.14 o
  -3   6   5      370.09      318.20     16.48 o
  -2   6   5      800.90      801.83     18.49 o
  -1   6   5      228.68      207.84     12.71 o
   0   6   5       79.13      113.98     13.43 o
   1   6   5      631.02      588.29     16.17 o
   2   6   5     5158.04     5259.77     57.73 o
   3   6   5     1036.30     1052.14     27.60 o
   4   6   5       35.19       34.88     10.79 o
   5   6   5        2.44       -7.11      7.43 o
   6   6   5     4275.26     4146.64     63.18 o
   7   6   5     1553.85     1555.01     36.67 o
   8   6   5      231.14      243.90     20.43 o
   9   6   5      162.25      225.55     23.11 o
  10   6   5      262.52      245.66     24.82 o
  11   6   5        8.35        6.23     12.81 o
  12   6   5       19.45       25.08     25.32 o
  13   6   5       33.50       -2.17     22.07 o
  14   6   5        6.80      -23.35     23.35 o
 -16   7   5       11.51      -22.19     35.60 o
 -15   7   5        1.59      -25.57     28.80 o
 -14   7   5       29.78       52.34     33.72 o
 -13   7   5        7.44      -26.51     26.51 o
 -12   7   5      104.08       95.93     18.92 o
 -11   7   5      526.68      479.19     30.59 o
 -10   7   5        3.89       22.30     15.63 o
  -9   7   5      187.43      233.07     20.20 o
  -8   7   5      191.16      237.79     17.47 o
  -7   7   5     8035.36     7968.48    125.14 o
  -6   7   5      830.29      873.52     31.87 o
  -5   7   5      806.10      771.41     31.69 o
  -4   7   5        5.34       22.06      8.32 o
  -3   7   5        3.74       -5.29      5.29 o
  -2   7   5       13.39        5.70      6.04 o
  -1   7   5        0.09        4.74      7.19 o
   0   7   5      237.32      249.08     18.15 o
   1   7   5     3916.15     3740.82     56.29 o
   2   7   5       25.24       13.81      7.44 o
   3   7   5     2574.89     2746.41     42.67 o
   4   7   5     2042.96     1953.61     34.27 o
   5   7   5        3.93       -0.36      8.64 o
   6   7   5      673.31      717.23     27.03 o
   7   7   5      360.14      407.95     24.40 o
   8   7   5      307.63      358.33     23.05 o
   9   7   5        0.57      -13.52     13.74 o
  10   7   5      720.03      821.02     34.26 o
  11   7   5       18.11       -5.49     21.64 o
  12   7   5        4.03       -4.77     21.34 o
  13   7   5       91.70       78.20     25.90 o
  14   7   5       39.50       80.63     33.08 o
 -16   8   5       56.75       71.17     55.52 o
 -15   8   5        1.90       -6.20     33.17 o
 -14   8   5      189.71      203.23     45.99 o
 -13   8   5       11.39      -21.90     21.90 o
 -12   8   5       11.01       25.25     19.05 o
 -11   8   5      232.50      276.57     44.88 o
 -10   8   5      120.16      129.70     19.24 o
  -9   8   5      172.03      169.38     24.61 o
  -8   8   5       87.63      113.20     13.82 o
  -7   8   5       82.37      112.81     20.79 o
  -6   8   5      604.85      641.94     35.26 o
  -5   8   5     1353.58     1301.83     37.64 o
  -4   8   5      538.92      512.95     22.81 o
  -3   8   5      610.83      638.23     15.29 o
  -2   8   5      870.76      916.15     23.96 o
  -1   8   5     2476.19     2792.60     45.41 o
   0   8   5      962.81     1044.49     31.08 o
   1   8   5     1606.41     1387.24     39.44 o
   2   8   5      490.40      455.51     17.21 o
   3   8   5      594.73      664.14     20.65 o
   4   8   5      252.63      253.90     17.11 o
   5   8   5        4.18       -5.10      7.70 o
   6   8   5     1689.37     1603.64     39.16 o
   7   8   5      191.76      220.87     19.38 o
   8   8   5     3272.48     3365.24     58.84 o
   9   8   5      422.48      390.36     26.05 o
  10   8   5       18.82       37.62     22.38 o
  11   8   5      131.45      104.30     26.29 o
  12   8   5        3.33        8.01     19.52 o
  13   8   5        1.38        3.14     23.97 o
  14   8   5       16.68       43.39     29.05 o
 -16   9   5       49.53       77.88     40.20 o
 -15   9   5       15.00       13.99     34.59 o
 -14   9   5        0.61       21.24     20.17 o
 -13   9   5      491.92      439.67     36.45 o
 -12   9   5      133.71      133.55     23.01 o
 -11   9   5        3.71       39.44     17.54 o
 -10   9   5       49.32       49.60     15.14 o
  -9   9   5       50.95       60.07     15.09 o
  -8   9   5     1512.80     1513.96     51.75 o
  -7   9   5      152.74      170.13     28.13 o
  -6   9   5      140.95      125.51     16.59 o
  -5   9   5     4194.88     4187.36     77.28 o
  -4   9   5      183.66      229.57     18.07 o
  -3   9   5      215.24      209.32     13.95 o
  -2   9   5     1619.70     1623.52     34.11 o
  -1   9   5      152.61      200.13     15.38 o
   0   9   5      164.75      167.68     16.96 o
   1   9   5      476.18      609.72     29.34 o
   2   9   5       53.84       58.06      8.14 o
   3   9   5      306.91      303.16     20.64 o
   4   9   5        5.85        1.02     10.97 o
   5   9   5       50.10       27.86     15.65 o
   6   9   5       78.77       61.30     14.92 o
   7   9   5       61.41       70.68     13.92 o
   8   9   5      229.36      230.49     19.19 o
   9   9   5       25.04       23.87     18.95 o
  10   9   5        0.19        3.83     29.99 o
  11   9   5      239.32      280.22     34.17 o
  12   9   5       13.56       47.44     25.39 o
  13   9   5       30.61       29.33     26.46 o
  14   9   5       30.01       58.44     39.87 o
 -16  10   5       86.81       48.41     44.76 o
 -15  10   5       26.64        3.62     42.11 o
 -14  10   5       67.87       83.66     32.65 o
 -13  10   5       78.58       47.86     20.77 o
 -12  10   5       88.69       75.69     21.76 o
 -11  10   5       29.19       21.92     17.43 o
 -10  10   5       80.79       90.58     16.64 o
  -9  10   5       37.02       34.84     12.96 o
  -8  10   5     3922.80     3957.99     86.74 o
  -7  10   5      548.63      558.45     42.65 o
  -6  10   5     4098.77     4196.59     85.87 o
  -5  10   5       26.14       25.29     13.57 o
  -4  10   5       41.29       50.50     11.61 o
  -3  10   5     4697.47     4624.90     63.52 o
  -2  10   5      187.98      210.71     15.42 o
  -1  10   5      891.17      891.16     36.93 o
   0  10   5     1319.71     1116.32     48.49 o
   1  10   5      266.90      301.33     20.32 o
   2  10   5      720.69      716.37     18.60 o
   3  10   5       30.32       35.40     12.02 o
   4  10   5     3714.47     3544.81     57.82 o
   5  10   5     1113.64     1130.63     34.61 o
   6  10   5      149.61      163.75     17.82 o
   7  10   5      671.12      675.19     27.97 o
   8  10   5      657.61      583.93     39.25 o
   9  10   5        0.17       26.61     20.40 o
  10  10   5        0.49       18.24     20.15 o
  11  10   5       45.09       33.17     24.66 o
  12  10   5        5.80      -26.43     28.80 o
  13  10   5       11.51       -6.71     23.44 o
 -15  11   5       33.52       11.96     32.25 o
 -14  11   5       22.96        8.42     27.10 o
 -13  11   5       53.84       38.80     22.86 o
 -12  11   5       44.57       33.49     18.96 o
 -11  11   5      210.98      211.86     22.88 o
 -10  11   5       47.74       38.80     16.89 o
  -9  11   5      108.27      128.17     20.47 o
  -8  11   5       84.83       40.85     18.54 o
  -7  11   5      220.94      236.54     28.19 o
  -6  11   5      230.32      260.17     28.50 o
  -5  11   5     1767.63     1840.60     51.39 o
  -4  11   5      165.18      175.65     18.56 o
  -3  11   5      104.68       90.05     14.19 o
  -2  11   5       72.66       61.67     12.02 o
  -1  11   5       35.52       58.49     12.18 o
   0  11   5      329.06      350.53     32.08 o
   1  11   5      470.66      507.84     32.59 o
   2  11   5     1241.55     1180.43     29.04 o
   3  11   5     1227.77     1069.10     32.19 o
   4  11   5      401.00      338.98     22.34 o
   5  11   5     3359.62     3110.07     53.36 o
   6  11   5      267.07      274.23     19.60 o
   7  11   5      817.70      801.81     35.78 o
   8  11   5       48.84       70.27     17.76 o
   9  11   5      115.00       78.46     23.99 o
  10  11   5       20.12       46.02     23.07 o
  11  11   5      489.24      553.51     44.29 o
  12  11   5       79.01       93.90     29.15 o
  13  11   5       11.40      -11.62     25.21 o
 -15  12   5       12.55       61.95     37.99 o
 -14  12   5        0.17       -4.72     26.56 o
 -13  12   5       90.62       85.88     25.69 o
 -12  12   5       94.95      121.68     25.61 o
 -11  12   5       16.18       29.53     16.63 o
 -10  12   5       36.15       15.39     15.32 o
  -9  12   5      302.97      337.47     30.14 o
  -8  12   5       10.36       -2.21     17.67 o
  -7  12   5       80.89      124.03     25.13 o
  -6  12   5      282.30      332.27     39.43 o
  -5  12   5      979.77      970.64     39.61 o
  -4  12   5      105.75      109.18     12.52 o
  -3  12   5     1192.00     1310.27     44.09 o
  -2  12   5       18.42       32.70     14.67 o
  -1  12   5      853.97      324.55     46.28 o
   0  12   5       18.69        4.22     14.27 o
   1  12   5        0.62        6.92      8.89 o
   2  12   5       97.80       73.26     18.95 o
   3  12   5      327.33      393.41     33.02 o
   4  12   5      605.96      553.01     30.04 o
   5  12   5      408.98      415.53     22.43 o
   6  12   5        0.03       -4.58      9.73 o
   7  12   5       31.06       23.75     23.40 o
   8  12   5       18.99       25.54     17.58 o
   9  12   5      327.90      324.86     33.07 o
  10  12   5      182.84      134.92     31.32 o
  11  12   5      341.35      332.85     37.80 o
  12  12   5       22.63       24.50     24.39 o
  13  12   5        3.96        3.41     24.08 o
 -15  13   5      133.00      105.35     33.19 o
 -14  13   5       11.77        1.58     27.93 o
 -13  13   5      292.51      309.56     36.20 o
 -12  13   5        0.82      -17.15     17.15 o
 -11  13   5      220.64      200.36     24.39 o
 -10  13   5        0.52       11.23     15.78 o
  -9  13   5       54.47       54.15     21.80 o
  -8  13   5      172.02      285.00     37.32 o
  -7  13   5      142.33       99.25     24.08 o
  -6  13   5       35.20       65.40     30.51 o
  -5  13   5     2228.10     2281.28     45.99 o
  -4  13   5       19.56       12.13     10.77 o
  -3  13   5      105.02      119.91     18.14 o
  -2  13   5      473.94      460.72     39.02 o
  -1  13   5      181.79      158.59     21.43 o
   0  13   5        0.16       -4.62     12.83 o
   1  13   5     1330.45     1235.00     47.86 o
   2  13   5      307.98      280.01     32.13 o
   3  13   5      201.49      170.09     18.60 o
   4  13   5     2500.19     2276.54     46.17 o
   5  13   5      302.68      304.94     19.82 o
   6  13   5      606.28      599.46     37.61 o
   7  13   5       44.59       28.97     18.84 o
   8  13   5       20.06       26.85     18.39 o
   9  13   5       16.76        2.30     18.12 o
  10  13   5      477.39      545.42     42.56 o
  11  13   5        1.95        4.09     28.48 o
  12  13   5        2.48       21.81     23.95 o
 -15  14   5      189.25      299.90     58.06 o
 -14  14   5       32.49       29.41     29.63 o
 -13  14   5      139.29      159.82     31.26 o
 -12  14   5       57.39       42.69     21.77 o
 -11  14   5      117.17      162.60     23.66 o
 -10  14   5      266.47      304.89     26.90 o
  -9  14   5       36.07       -3.33     26.95 o
  -8  14   5        1.60       25.51     23.47 o
  -7  14   5      178.21      156.79     17.24 o
  -6  14   5      621.30      670.29     31.01 o
  -5  14   5      227.75      280.10     29.82 o
  -4  14   5     3575.83     3372.06     79.18 o
  -3  14   5     1861.79     1784.86     84.34 o
  -2  14   5      727.17      731.01     48.81 o
  -1  14   5      254.60      205.23     25.73 o
   0  14   5     1181.77     1070.37     45.92 o
   1  14   5        0.03      -17.02     17.02 o
   2  14   5      125.08      121.45     43.23 o
   3  14   5     1020.08     1035.32     50.29 o
   4  14   5     1004.77      883.76     42.67 o
   5  14   5       72.89       78.50     20.02 o
   6  14   5        8.52        1.56     12.99 o
   7  14   5        6.22        5.61     17.70 o
   8  14   5      327.39      377.18     34.01 o
   9  14   5      192.07      166.08     27.24 o
  10  14   5       21.20       34.86     21.99 o
  11  14   5        3.68       17.94     23.24 o
  12  14   5       33.35       19.95     25.17 o
 -14  15   5       49.42       33.32     27.18 o
 -13  15   5      281.69      293.35     33.34 o
 -12  15   5       77.12       90.58     22.68 o
 -11  15   5       61.57       74.58     21.02 o
 -10  15   5      136.10      142.49     23.59 o
  -9  15   5      129.58       89.04     33.73 o
  -8  15   5      297.52      298.35     40.31 o
  -7  15   5       39.73       25.33     41.99 o
  -6  15   5       20.50        2.51     39.67 o
  -5  15   5     2467.46     2383.14     67.07 o
  -4  15   5        3.36       -6.58     12.64 o
  -3  15   5     1089.53     1076.56     45.17 o
  -2  15   5      134.17       82.38     19.39 o
  -1  15   5     5138.34     5016.95    114.04 o
   0  15   5      104.96       67.42     20.83 o
   1  15   5       16.84       19.48     16.99 o
   2  15   5       76.91       91.49     22.59 o
   3  15   5       51.06       41.03     18.31 o
   4  15   5      430.92      434.48     22.08 o
   5  15   5       18.04       16.96     16.86 o
   6  15   5      137.96      165.48     29.05 o
   7  15   5      344.11      322.15     34.37 o
   8  15   5       68.31       47.79     22.51 o
   9  15   5       79.06       91.59     24.59 o
  10  15   5       13.85       17.15     20.22 o
  11  15   5       78.35       17.69     22.26 o
  12  15   5        7.32      -18.17     24.34 o
 -14  16   5      109.12      180.23     33.79 o
 -13  16   5      160.21      241.18     37.20 o
 -12  16   5       74.87      107.06     64.76 o
 -11  16   5       62.21      125.87     30.77 o
 -10  16   5      140.28      154.05     23.81 o
  -9  16   5        0.19      -17.04     24.85 o
  -8  16   5      235.52      360.41     90.10 o
  -7  16   5       37.62       40.38     47.00 o
  -6  16   5      268.09      179.35     39.94 o
  -5  16   5      477.42      523.89     38.30 o
  -4  16   5      299.69      285.42     34.00 o
  -3  16   5      379.24      452.95     40.67 o
  -2  16   5     2882.90     3029.62    104.01 o
  -1  16   5      233.56      247.08     27.49 o
   0  16   5        5.88       -8.53     13.58 o
   1  16   5        3.74        3.24     22.01 o
   2  16   5       22.97       10.33     16.88 o
   3  16   5      263.32      294.03     28.25 o
   4  16   5      216.46      214.35     66.71 o
   5  16   5       35.22       41.79     17.68 o
   6  16   5      338.31      295.29     44.10 o
   7  16   5      918.16      921.20     50.90 o
   8  16   5        0.29       10.56     21.32 o
   9  16   5      191.33      161.60     27.95 o
  10  16   5       10.09       -1.09     26.35 o
  11  16   5       25.19       79.03     27.85 o
 -13  17   5      128.62       90.60     28.42 o
 -12  17   5      492.74      466.56     38.41 o
 -11  17   5      209.50      154.51     24.98 o
 -10  17   5      503.09      426.54     52.06 o
  -9  17   5      119.22      101.71     32.71 o
  -8  17   5      523.71      611.69     67.55 o
  -7  17   5      272.40      289.64     71.20 o
  -6  17   5        6.37       10.65     30.02 o
  -5  17   5       11.26        4.42     15.00 o
  -4  17   5      193.54      175.28     25.16 o
  -3  17   5      821.44      815.41     50.38 o
  -2  17   5     1623.07     1578.53    114.20 o
  -1  17   5      585.84      555.18     39.20 o
   0  17   5      900.96      929.76     74.94 o
   1  17   5     1976.09     2010.12     74.64 o
   2  17   5        1.12       54.91     43.97 o
   3  17   5      576.26      575.94     65.69 o
   4  17   5       26.42       23.30     26.97 o
   5  17   5      451.78      429.36     44.44 o
   6  17   5      428.27      307.34     48.59 o
   7  17   5       70.11       79.29     24.11 o
   8  17   5        0.55       -1.72     22.64 o
   9  17   5        0.06        3.62     24.01 o
  10  17   5       28.47       14.76     23.63 o
  11  17   5      146.97       53.26     29.74 o
 -13  18   5        0.00       -8.27     23.29 o
 -12  18   5       32.05       49.71     24.53 o
 -11  18   5      296.74      371.31     50.55 o
 -10  18   5       15.96        6.39     28.80 o
  -9  18   5        7.88       30.84     28.42 o
  -8  18   5      248.29      282.02     51.97 o
  -7  18   5      297.59      446.60     60.03 o
  -6  18   5       17.57      -15.23     15.23 o
  -5  18   5      323.98      371.36     43.87 o
  -4  18   5      426.88      437.16     41.86 o
  -3  18   5      617.02      665.38     47.95 o
  -2  18   5      230.84      187.57     34.13 o
  -1  18   5      432.42      404.59     38.57 o
   0  18   5      120.39       59.32     21.26 o
   1  18   5      121.51      121.51     24.35 o
   2  18   5       97.97       69.13     18.20 o
   3  18   5       11.15       12.74     29.77 o
   4  18   5      209.04      138.51     41.13 o
   5  18   5       32.87       36.58     25.38 o
   6  18   5       14.04       19.57     17.44 o
   7  18   5       53.34       25.50     22.04 o
   8  18   5       36.63        8.91     21.06 o
   9  18   5       50.41       86.29     27.35 o
  10  18   5       76.91       71.14     28.34 o
 -12  19   5       69.60      145.86     42.60 o
 -11  19   5       46.64       44.96     26.53 o
 -10  19   5       67.96      117.96     80.08 o
  -9  19   5      360.19      358.40    130.92 o
  -8  19   5      827.13      778.46     86.12 o
  -7  19   5      133.23      119.49     64.88 o
  -6  19   5       12.33        9.36     21.90 o
  -5  19   5       17.12       31.36     20.00 o
  -4  19   5       83.38       63.70     17.50 o
  -3  19   5       10.53       25.21     15.50 o
  -2  19   5       29.93       26.21     20.80 o
  -1  19   5      125.87       82.08     35.04 o
   0  19   5      137.31      124.69     25.04 o
   1  19   5      320.59      303.49     30.55 o
   2  19   5      221.97      120.01     98.28 o
   3  19   5        6.78       30.11     36.30 o
   4  19   5        3.09       40.33     33.53 o
   5  19   5       68.74       35.25     34.97 o
   6  19   5       45.05       52.92     18.40 o
   7  19   5       33.34       40.73     20.75 o
   8  19   5       37.13       24.83     21.94 o
   9  19   5        0.79       -9.46     22.36 o
  10  19   5        1.35      -21.03     21.03 o
 -11  20   5       40.04       62.41     30.93 o
 -10  20   5       12.22      -31.07     31.07 o
  -9  20   5        6.07       64.35     39.71 o
  -8  20   5      478.33      367.57    161.60 o
  -7  20   5        0.01       53.25     25.02 o
  -6  20   5       60.44       48.54     24.04 o
  -5  20   5        5.91       23.27     18.56 o
  -4  20   5        1.16       40.44     17.11 o
  -3  20   5       24.59       69.62     21.86 o
  -2  20   5      125.96       92.26     23.68 o
  -1  20   5       26.35        8.13     16.97 o
   0  20   5     1149.98     1143.61     55.09 o
   1  20   5       20.60       18.82     33.84 o
   2  20   5       49.34       49.80     37.93 o
   3  20   5      152.59      241.19     52.13 o
   4  20   5      863.02      779.69     81.88 o
   5  20   5      182.79      202.03     51.77 o
   6  20   5       32.30       10.81     31.38 o
   7  20   5      108.17       85.61     32.06 o
   8  20   5       78.12       23.17     21.96 o
   9  20   5       49.80       38.18     24.63 o
 -11  21   5       81.56       64.89     33.25 o
 -10  21   5      354.55      259.62    133.89 o
  -9  21   5      172.42       86.39     42.54 o
  -8  21   5      159.76      160.44     35.14 o
  -7  21   5        0.03       20.85     25.34 o
  -6  21   5       25.26       63.40     26.37 o
  -5  21   5      129.58       89.20     42.23 o
  -4  21   5      145.52       86.71     31.29 o
  -3  21   5      218.84      235.27     33.00 o
  -2  21   5        5.37       29.57     18.19 o
  -1  21   5      591.93      602.44     86.11 o
   0  21   5      584.20      473.17     34.38 o
   1  21   5       58.69       95.86     39.98 o
   2  21   5      905.29     1046.94    118.53 o
   3  21   5        0.01       25.25     35.83 o
   4  21   5      332.93      406.54     66.80 o
   5  21   5        8.60       -9.16     33.62 o
   6  21   5        1.38      -20.08     28.34 o
   7  21   5      209.02      230.76     53.42 o
   8  21   5       88.98      144.24     41.46 o
 -10  22   5      118.87      125.96     82.32 o
  -9  22   5        4.54       -8.33     24.87 o
  -8  22   5        1.74       -0.04     32.13 o
  -7  22   5       15.85      106.04     41.32 o
  -6  22   5      159.84      114.44     32.06 o
  -5  22   5      162.67      187.55     41.30 o
  -4  22   5      239.46      238.95     43.18 o
  -3  22   5       15.53        9.14     20.91 o
  -2  22   5      139.65      128.60     25.81 o
  -1  22   5       65.57       83.29     20.65 o
   0  22   5      195.00      163.46     62.44 o
   1  22   5       30.39       13.59     35.33 o
   2  22   5      261.62      232.52     53.46 o
   3  22   5       46.81       80.03     38.79 o
   4  22   5        2.28        1.62     34.73 o
   5  22   5       14.18       28.95     38.66 o
   6  22   5       21.71        2.56     31.45 o
   7  22   5      153.24      108.75     35.02 o
  -9  23   5       12.54       94.66     32.41 o
  -8  23   5        6.55       13.17     23.61 o
  -7  23   5       13.41        2.66     25.68 o
  -6  23   5       53.23       31.51     21.33 o
  -5  23   5      182.52      231.22     44.06 o
  -4  23   5        0.21       26.35     44.07 o
  -3  23   5       43.72       61.92     20.53 o
  -2  23   5       62.32       87.94     22.16 o
  -1  23   5       47.64       27.30     27.24 o
   0  23   5       13.04       27.93     40.96 o
   1  23   5      133.44      109.30     42.05 o
   2  23   5        0.10       54.09     39.71 o
   3  23   5      103.05      157.14     52.23 o
   4  23   5      229.38      142.83     53.53 o
   5  23   5      155.89      180.87     92.55 o
   6  23   5       24.04       45.09     32.66 o
  -8  24   5        3.29       -6.87     24.15 o
  -7  24   5       37.79       82.86    106.96 o
  -6  24   5       39.42       17.30     25.91 o
  -5  24   5       67.52       87.67     35.35 o
  -4  24   5      378.25      359.18     48.20 o
  -3  24   5        0.52       36.92     19.01 o
  -2  24   5      303.47      339.06     56.42 o
  -1  24   5      141.57      133.03     40.65 o
   0  24   5       40.93       59.12     46.32 o
   1  24   5       36.62       61.80     52.93 o
   2  24   5       28.14       64.62     40.13 o
   3  24   5      106.31       46.11     75.83 o
   4  24   5       40.76       79.51     45.02 o
   5  24   5       57.18      148.65     55.69 o
  -6  25   5        2.62       22.48     27.47 o
  -5  25   5      138.35      198.48     41.46 o
  -4  25   5       21.99       40.92     24.76 o
  -3  25   5       16.46       61.84     35.35 o
  -2  25   5       93.11      113.09     32.92 o
  -1  25   5      357.46      423.98     66.26 o
   0  25   5      164.75      122.66     38.54 o
   1  25   5      266.84      320.55     89.74 o
   2  25   5      228.92      240.75     77.83 o
   3  25   5        6.93       17.81     42.10 o
   4  25   5        2.06       16.43     41.13 o
  -4  26   5       45.82       98.97     44.78 o
  -3  26   5        0.93       40.75     23.85 o
  -2  26   5       30.71      114.82     45.28 o
  -1  26   5       49.54      101.29     64.15 o
   0  26   5        2.23       19.82     27.57 o
   1  26   5       34.81       58.97     51.21 o
   2  26   5       32.34      104.07     59.21 o
 -16   0   6      383.68      490.32     89.07 o
 -14   0   6       18.82       39.51     43.31 o
 -12   0   6      767.76      596.02     74.18 o
 -10   0   6      390.66      273.68     51.09 o
  -8   0   6     1196.59     1167.41     69.48 o
  -6   0   6     4191.48     4048.01    124.34 o
  -4   0   6       41.73       29.42     18.28 o
  -2   0   6      209.31      179.24     11.63 o
   0   0   6     2598.95     2501.47     50.79 o
   2   0   6      617.82      610.89     26.40 o
   4   0   6     9670.34     9381.14    167.63 o
   6   0   6       30.44       20.95     14.69 o
   8   0   6       48.37       49.92     19.94 o
  10   0   6      329.64      355.37     36.44 o
  12   0   6      151.31      214.77     46.36 o
  14   0   6       32.12       39.84     36.75 o
 -17   1   6       48.37       46.25     42.56 o
 -16   1   6        9.85       23.73     38.58 o
 -15   1   6       27.74       17.95     33.54 o
 -14   1   6       12.49       20.09     30.85 o
 -13   1   6       22.63       34.77     34.38 o
 -12   1   6      643.08      652.78     54.86 o
 -11   1   6        9.48       18.19     23.74 o
 -10   1   6     2096.56     2090.81     77.67 o
  -9   1   6       35.85       40.49     20.35 o
  -8   1   6      361.76      377.00     32.85 o
  -7   1   6       67.69       17.28     15.51 o
  -6   1   6      761.82      704.57     24.84 o
  -5   1   6     6119.46     6492.75     98.80 o
  -4   1   6      249.49      329.58     18.30 o
  -3   1   6      674.54      774.65     17.13 o
  -2   1   6     1916.02     1903.93     28.96 o
  -1   1   6     1775.89     1549.40     23.37 o
   0   1   6     3297.80     2907.30     39.14 o
   1   1   6     4664.20     4603.83     51.16 o
   2   1   6    10034.72     9651.27     96.16 o
   3   1   6      150.60      138.83     13.20 o
   4   1   6     1524.66     1436.73     60.44 o
   5   1   6      488.11      531.98     25.08 o
   6   1   6       83.41       53.38     10.89 o
   7   1   6      151.22      191.56     17.82 o
   8   1   6       20.19       20.84     14.18 o
   9   1   6      663.99      648.19     30.79 o
  10   1   6        6.89       19.04     16.77 o
  11   1   6        4.21      -17.58     17.58 o
  12   1   6      330.70      352.08     38.41 o
  13   1   6        9.58        2.35     23.68 o
  14   1   6       45.17       36.13     25.88 o
 -17   2   6        1.08      -33.72     36.60 o
 -16   2   6       11.17       -2.50     35.68 o
 -15   2   6        7.74       49.59     36.79 o
 -14   2   6       11.82       27.20     40.85 o
 -13   2   6        4.82       -3.39     28.29 o
 -12   2   6      178.07      166.64     36.07 o
 -11   2   6       59.94       23.78     25.35 o
 -10   2   6      330.17      339.32     37.33 o
  -9   2   6       17.83       11.30     19.78 o
  -8   2   6     1237.04     1356.56     41.26 o
  -7   2   6      376.51      375.76     23.07 o
  -6   2   6     1148.43     1052.38     28.51 o
  -5   2   6       58.89       78.22     10.59 o
  -4   2   6     1618.37     1781.93     26.25 o
  -3   2   6      473.30      457.82     15.51 o
  -2   2   6      175.87      167.92     12.20 o
  -1   2   6      282.34      320.17     15.99 o
   0   2   6     2081.32     2165.81     30.31 o
   1   2   6       72.08      117.56     10.02 o
   2   2   6     3841.93     3633.15     45.48 o
   3   2   6     3508.84     3143.49     46.57 o
   4   2   6        3.30       -8.89     10.00 o
   5   2   6      424.87      423.39     22.69 o
   6   2   6     1505.78     1496.38     30.09 o
   7   2   6       99.50       70.76     11.92 o
   8   2   6       58.94       28.45     15.38 o
   9   2   6       47.37       52.00     16.45 o
  10   2   6        0.47       57.42     26.67 o
  11   2   6      167.60      174.56     24.81 o
  12   2   6       33.18       54.42     23.12 o
  13   2   6       37.19       21.83     23.65 o
  14   2   6       12.23       37.55     33.20 o
 -17   3   6        3.01        5.66     37.10 o
 -16   3   6       16.50        1.50     43.50 o
 -15   3   6       48.96       63.05     35.04 o
 -14   3   6       84.03       65.66     34.01 o
 -13   3   6      143.13      165.22     36.36 o
 -12   3   6     1081.74     1054.50     62.59 o
 -11   3   6       30.06       35.42     32.45 o
 -10   3   6      351.33      331.09     36.24 o
  -9   3   6       14.85      -10.04     19.66 o
  -8   3   6      444.14      492.34     37.16 o
  -7   3   6      207.84      212.54     17.40 o
  -6   3   6      789.32      740.91     18.42 o
  -5   3   6     2018.34     2123.98     33.01 o
  -4   3   6      218.96      290.56     13.58 o
  -3   3   6        5.61        2.86      6.22 o
  -2   3   6        0.99        1.02     10.76 o
  -1   3   6      982.56      882.93     21.83 o
   0   3   6     5321.27     5642.92     53.70 o
   1   3   6     7175.07     6754.39     68.21 o
   2   3   6     1642.14     1677.17     31.48 o
   3   3   6      176.56      166.29     15.79 o
   4   3   6      687.49      690.41     26.35 o
   5   3   6      175.29      180.18     15.93 o
   6   3   6      238.09      269.77     17.22 o
   7   3   6      260.56      232.26     18.24 o
   8   3   6     1643.35     1659.49     47.09 o
   9   3   6       58.59       59.29     20.20 o
  10   3   6      756.31      719.81     43.97 o
  11   3   6      125.15      180.35     25.49 o
  12   3   6       33.61       19.60     17.72 o
  13   3   6        1.41        0.68     20.76 o
  14   3   6        6.24       10.55     32.75 o
 -17   4   6        4.47       19.76     38.16 o
 -16   4   6        2.95      -10.56     34.56 o
 -15   4   6       72.20       40.50     43.46 o
 -14   4   6      176.89      139.92     71.34 o
 -13   4   6       62.29       32.53     28.29 o
 -12   4   6      347.91      372.50     55.34 o
 -11   4   6     1077.69     1149.57     80.76 o
 -10   4   6      277.78      194.92     49.80 o
  -9   4   6     2793.39     2724.34     64.97 o
  -8   4   6       30.23       25.19     17.26 o
  -7   4   6        3.14       -1.67      8.76 o
  -6   4   6       34.37       35.37     10.07 o
  -5   4   6     1150.83     1196.20     21.86 o
  -4   4   6      313.92      302.33     13.52 o
  -3   4   6      751.16      855.09     35.47 o
  -2   4   6     1880.64     1857.18     27.50 o
  -1   4   6        0.05       18.79      7.40 o
   0   4   6      269.15      253.14     10.64 o
   1   4   6     3860.13     3497.55     43.19 o
   2   4   6     3919.40     3676.48     49.75 o
   3   4   6     4045.33     4236.22     59.83 o
   4   4   6      118.23       88.86     13.40 o
   5   4   6      865.65      885.46     44.45 o
   6   4   6      458.35      459.32     24.19 o
   7   4   6     3923.25     3967.24     61.63 o
   8   4   6      711.38      654.00     40.51 o
   9   4   6       35.88       37.67     16.85 o
  10   4   6       13.32       15.47     18.09 o
  11   4   6      169.92      232.86     26.75 o
  12   4   6       72.20      117.73     22.56 o
  13   4   6        0.78       -7.82     25.46 o
  14   4   6        1.25       -6.87     32.63 o
 -17   5   6        0.90      -12.71     35.40 o
 -16   5   6       58.89       27.96     36.96 o
 -15   5   6        8.53       14.15     36.64 o
 -14   5   6        2.12       -0.73     28.35 o
 -13   5   6      267.42      248.66     41.90 o
 -12   5   6      123.35      168.50     33.45 o
 -11   5   6       24.87       20.79     23.37 o
 -10   5   6      642.84      628.94     45.76 o
  -9   5   6      532.95      553.84     27.39 o
  -8   5   6      288.37      254.78     17.79 o
  -7   5   6      733.93      805.68     25.22 o
  -6   5   6     1883.88     1847.56     37.29 o
  -5   5   6     1222.66     1193.44     22.36 o
  -4   5   6     1020.45     1005.44     21.15 o
  -3   5   6      411.83      438.73     14.44 o
  -2   5   6        0.17        2.42      6.16 o
  -1   5   6      921.52      892.95     24.88 o
   0   5   6     2272.92     2259.71     37.24 o
   1   5   6     5048.83     5111.83     59.93 o
   2   5   6     2607.61     2627.66     38.28 o
   3   5   6       38.16       46.55     10.72 o
   4   5   6      210.19      248.11     19.61 o
   5   5   6     3038.38     2854.62     56.87 o
   6   5   6        2.35        8.01     16.04 o
   7   5   6     2406.05     2220.54     50.88 o
   8   5   6      111.55       88.94     15.60 o
   9   5   6      165.78       81.35     20.08 o
  10   5   6       10.15       10.16     17.98 o
  11   5   6      104.70       85.15     23.16 o
  12   5   6        1.05       19.50     26.11 o
  13   5   6        1.82        1.88     30.90 o
  14   5   6       77.13       29.44     30.17 o
 -16   6   6       11.54      -32.81     32.81 o
 -15   6   6       13.02       -8.94     29.85 o
 -14   6   6       48.35       66.46     32.07 o
 -13   6   6      179.95      182.44     37.57 o
 -12   6   6      129.93       86.80     60.86 o
 -11   6   6      191.45       79.30     27.19 o
 -10   6   6      222.43      165.63     22.39 o
  -9   6   6      826.97      789.65     31.68 o
  -8   6   6     3025.97     3147.54     53.95 o
  -7   6   6      191.72      176.80     20.89 o
  -6   6   6      120.04      116.83     21.80 o
  -5   6   6       48.69       51.46     13.46 o
  -4   6   6     1761.68     1829.77     28.99 o
  -3   6   6       16.38       14.02      6.33 o
  -2   6   6     1849.89     1910.93     33.46 o
  -1   6   6       69.48       65.51      9.00 o
   0   6   6     6679.37     6605.04     84.05 o
   1   6   6     2839.10     3029.18     38.82 o
   2   6   6     5184.79     4953.64     83.98 o
   3   6   6     2727.58     2598.16     42.78 o
   4   6   6     4604.90     4422.03     72.41 o
   5   6   6     1043.24     1066.14     37.32 o
   6   6   6      125.25      130.09     16.35 o
   7   6   6      721.29      720.67     29.25 o
   8   6   6      179.59      141.48     17.82 o
   9   6   6       52.03       13.11     16.76 o
  10   6   6       34.33        2.75     17.27 o
  11   6   6        9.32       26.61     24.11 o
  12   6   6        0.06       -3.36     25.24 o
  13   6   6       32.29       80.96     37.22 o
  14   6   6        5.24       43.64     66.62 o
 -16   7   6      183.34      133.45     42.91 o
 -15   7   6       92.41       95.65     37.88 o
 -14   7   6       98.03      122.24     37.56 o
 -13   7   6        9.55       -9.99     25.79 o
 -12   7   6       23.41       45.17     25.19 o
 -11   7   6      270.86      290.29     34.30 o
 -10   7   6       16.92       14.15     14.32 o
  -9   7   6       12.37       53.37     16.39 o
  -8   7   6       52.16       24.24     12.30 o
  -7   7   6       51.26       60.54     17.57 o
  -6   7   6      446.01      402.31     34.28 o
  -5   7   6     3927.14     3831.73     89.07 o
  -4   7   6     3168.70     3060.80     74.01 o
  -3   7   6       38.31       55.83      7.72 o
  -2   7   6      456.15      379.20     15.68 o
  -1   7   6      213.46      256.37     16.61 o
   0   7   6     7276.67     6861.77     87.80 o
   1   7   6      639.02      658.49     24.97 o
   2   7   6      236.83      275.59     15.46 o
   3   7   6     3271.72     3355.04     53.81 o
   4   7   6      423.31      388.14     23.27 o
   5   7   6      644.96      692.22     36.87 o
   6   7   6     1719.66     1750.22     42.21 o
   7   7   6     2389.89     2245.52     45.11 o
   8   7   6      115.38      119.92     16.79 o
   9   7   6       61.02        0.31     15.29 o
  10   7   6        0.78      -15.81     15.81 o
  11   7   6      290.69      388.45     27.64 o
  12   7   6       40.36       30.13     20.36 o
  13   7   6       14.33       39.60     26.39 o
 -16   8   6        0.37       -8.42     52.13 o
 -15   8   6        4.16      -11.67     31.90 o
 -14   8   6      128.71       55.28     32.02 o
 -13   8   6      159.84      130.94     57.31 o
 -12   8   6      241.40      198.99     25.73 o
 -11   8   6      323.34      220.31     23.12 o
 -10   8   6       27.07       28.63     15.50 o
  -9   8   6      508.23      448.79     25.01 o
  -8   8   6      870.76      931.37     41.98 o
  -7   8   6     4252.74     4181.72     83.81 o
  -6   8   6      652.17      693.84     43.14 o
  -5   8   6     2009.01     2135.25     63.60 o
  -4   8   6       33.98       41.27     17.39 o
  -3   8   6      867.88      902.31     20.83 o
  -2   8   6     1856.51     1836.45     31.75 o
  -1   8   6      207.23      192.10     15.72 o
   0   8   6     6785.92     6837.19     98.98 o
   1   8   6     1135.18     1159.12     30.08 o
   2   8   6        5.86        3.75      8.26 o
   3   8   6     1188.95     1171.07     32.16 o
   4   8   6       44.01       55.67     14.58 o
   5   8   6     2664.25     2714.03     53.16 o
   6   8   6        9.36       15.99     12.40 o
   7   8   6      257.10      245.27     20.02 o
   8   8   6        1.07       -1.93     12.86 o
   9   8   6      279.23      327.42     27.76 o
  10   8   6       19.99       25.74     16.63 o
  11   8   6      118.03      110.38     30.39 o
  12   8   6        8.71       47.25     26.60 o
  13   8   6       41.23       78.34     33.41 o
 -16   9   6      201.35      196.11     46.05 o
 -15   9   6      179.65      112.20     40.01 o
 -14   9   6      143.96      103.83     40.23 o
 -13   9   6      104.71      100.50     22.76 o
 -12   9   6       21.11        6.80     28.56 o
 -11   9   6      271.73      282.52     25.46 o
 -10   9   6       97.01      131.21     27.96 o
  -9   9   6       76.53       81.21     14.12 o
  -8   9   6      204.40      225.70     27.43 o
  -7   9   6      441.56      383.84     36.32 o
  -6   9   6      127.79      129.83     25.71 o
  -5   9   6      887.52      816.82     37.41 o
  -4   9   6     1390.16     1275.06     43.79 o
  -3   9   6        4.57        1.67      7.05 o
  -2   9   6       69.37       72.70     12.03 o
  -1   9   6       27.43       18.19     10.54 o
   0   9   6       60.08       67.83     16.76 o
   1   9   6      694.35      655.62     34.95 o
   2   9   6      473.54      456.31     18.42 o
   3   9   6      761.87      817.79     30.39 o
   4   9   6      748.91      739.25     29.68 o
   5   9   6      461.94      454.45     27.06 o
   6   9   6      150.91      147.60     17.33 o
   7   9   6       21.35        6.10     12.43 o
   8   9   6      218.46      211.30     20.24 o
   9   9   6      107.50      102.86     27.72 o
  10   9   6      273.14      247.49     31.62 o
  11   9   6       35.27       20.01     23.45 o
  12   9   6       20.21       -8.37     24.34 o
  13   9   6        7.36       58.37     27.58 o
 -16  10   6      122.45       79.89     47.88 o
 -15  10   6      216.10      228.52    102.33 o
 -14  10   6        0.32       14.06     22.79 o
 -13  10   6        4.36       17.35     20.76 o
 -12  10   6       13.64      -10.19     19.15 o
 -11  10   6      123.31      130.79     21.44 o
 -10  10   6       21.87       20.73     13.66 o
  -9  10   6      696.34      724.29     43.06 o
  -8  10   6        2.81      -11.36     17.97 o
  -7  10   6       10.15       -6.72     20.38 o
  -6  10   6      385.32      365.98     36.11 o
  -5  10   6      193.97      219.37     24.49 o
  -4  10   6      658.33      706.75     21.49 o
  -3  10   6     5922.00     5788.34     76.91 o
  -2  10   6       27.81       52.03     12.64 o
  -1  10   6     1256.65     1191.95     37.54 o
   0  10   6        8.06       -5.22     12.48 o
   1  10   6        2.84        2.47      8.93 o
   2  10   6        0.60      -13.25     13.25 o
   3  10   6       13.51       10.24     12.94 o
   4  10   6     2993.80     2657.02     51.02 o
   5  10   6       30.39       27.71     15.24 o
   6  10   6      261.65      253.76     21.63 o
   7  10   6      564.94      577.42     28.36 o
   8  10   6       76.78       66.29     20.93 o
   9  10   6       12.81       -5.93     18.63 o
  10  10   6       73.23       88.34     26.20 o
  11  10   6       48.24       27.45     24.03 o
  12  10   6        0.44      -25.60     25.60 o
  13  10   6       29.63       91.05     27.71 o
 -15  11   6        4.74      -26.63     36.08 o
 -14  11   6        2.07       -3.34     22.81 o
 -13  11   6      232.37      241.02     31.96 o
 -12  11   6       67.57      125.01     22.72 o
 -11  11   6       55.53       42.91     20.99 o
 -10  11   6       24.45       23.35     13.83 o
  -9  11   6       69.29       59.63     21.04 o
  -8  11   6      758.33      763.60     44.62 o
  -7  11   6      190.16      131.23     33.96 o
  -6  11   6      632.27      619.33     46.19 o
  -5  11   6      650.62      698.95     40.39 o
  -4  11   6      176.27      188.99     18.41 o
  -3  11   6       22.22       36.78     11.69 o
  -2  11   6      552.53      518.58     25.26 o
  -1  11   6     1406.09     1337.84     55.37 o
   0  11   6     1003.43     1007.52     41.79 o
   1  11   6       93.76       64.97     18.59 o
   2  11   6        4.72       10.74     15.70 o
   3  11   6      817.33      786.52     31.20 o
   4  11   6        1.24      -11.78     12.64 o
   5  11   6       80.40       71.73     14.28 o
   6  11   6       28.63       31.41     14.43 o
   7  11   6        0.27       -1.85     15.25 o
   8  11   6       33.99       41.03     14.65 o
   9  11   6      159.40      172.86     26.74 o
  10  11   6      423.58      398.53     44.87 o
  11  11   6        8.55       -1.44     28.80 o
  12  11   6       13.47      -20.44     23.00 o
 -15  12   6        3.28      -16.15     36.94 o
 -14  12   6       89.24       96.54     62.47 o
 -13  12   6       70.58       53.00     49.25 o
 -12  12   6       98.90       81.32     22.41 o
 -11  12   6       69.77      104.89     32.55 o
 -10  12   6      126.58      137.95     17.88 o
  -9  12   6       28.07       60.13     21.24 o
  -8  12   6      642.30      676.35     43.47 o
  -7  12   6      494.19      433.37     73.28 o
  -6  12   6      452.19      440.88     35.41 o
  -5  12   6     1392.39     1415.76     51.71 o
  -4  12   6     3159.85     3136.73     53.06 o
  -3  12   6      946.16      984.84     32.54 o
  -2  12   6      592.79      554.46     31.41 o
  -1  12   6       50.36       32.50     16.27 o
   0  12   6      814.64      836.66     46.43 o
   1  12   6       38.91       41.29     26.89 o
   2  12   6      501.61      466.44     35.55 o
   3  12   6      332.34      317.50     20.58 o
   4  12   6       20.99       19.92     14.23 o
   5  12   6     1559.39     1455.02     39.65 o
   6  12   6      258.35      246.14     22.58 o
   7  12   6      124.56      126.38     21.30 o
   8  12   6      492.24      451.05     39.34 o
   9  12   6       67.66       80.37     23.37 o
  10  12   6        3.22       29.17     22.62 o
  11  12   6       84.14       74.28     27.90 o
  12  12   6       78.68       37.58     26.72 o
 -15  13   6        4.30       -0.15     26.42 o
 -14  13   6      337.41      307.67     40.95 o
 -13  13   6       84.30       81.35     30.31 o
 -12  13   6      761.27      829.08     66.31 o
 -11  13   6        1.36        6.43     28.97 o
 -10  13   6        0.64        9.87     14.85 o
  -9  13   6      109.64       72.59     51.93 o
  -8  13   6      944.62     1047.49     69.21 o
  -7  13   6      660.08      691.10     64.91 o
  -6  13   6      166.53      188.57     25.94 o
  -5  13   6     1025.76      953.23     31.24 o
  -4  13   6      241.96      238.54     22.48 o
  -3  13   6       74.71       45.22     19.40 o
  -2  13   6     5430.55     5400.88    105.28 o
  -1  13   6      163.06      168.58     45.40 o
   0  13   6     2316.37     2394.25     66.07 o
   1  13   6      479.11      454.44     35.06 o
   2  13   6      236.27      226.84     27.19 o
   3  13   6       42.61       58.91     17.57 o
   4  13   6        2.12       -0.31     14.78 o
   5  13   6        7.47       36.66     15.19 o
   6  13   6      196.39      214.36     21.81 o
   7  13   6      153.72      168.59     28.32 o
   8  13   6        0.24       -6.72     17.80 o
   9  13   6        1.76      -17.48     17.48 o
  10  13   6       73.09      106.70     26.15 o
  11  13   6      138.29      190.01     32.69 o
  12  13   6        4.76       13.59     25.67 o
 -14  14   6       22.85       15.20     27.55 o
 -13  14   6       17.05       10.70     26.01 o
 -12  14   6        0.88       -4.90     20.51 o
 -11  14   6       37.62       48.71     31.21 o
 -10  14   6       54.37       37.54     16.89 o
  -9  14   6        0.54      -25.82     31.69 o
  -8  14   6      782.19      997.01     75.93 o
  -7  14   6      737.16      902.34     74.76 o
  -6  14   6      175.75      162.75     29.67 o
  -5  14   6        2.39       -7.96     24.32 o
  -4  14   6      130.80      164.70     22.99 o
  -3  14   6       13.65       45.38     21.57 o
  -2  14   6        3.95       16.55     15.64 o
  -1  14   6      329.46      368.86     36.74 o
   0  14   6       17.61       40.64     17.55 o
   1  14   6     2109.19     1993.05     61.53 o
   2  14   6       83.16       96.30     21.80 o
   3  14   6       19.82       13.64     18.19 o
   4  14   6       30.35       56.89     14.02 o
   5  14   6       21.58       24.61     14.21 o
   6  14   6      112.16      137.72     26.27 o
   7  14   6      152.74      149.99     38.61 o
   8  14   6       64.62       41.58     28.49 o
   9  14   6        1.80       -0.94     20.10 o
  10  14   6       90.98       56.89     24.16 o
  11  14   6        1.97       15.36     21.64 o
 -14  15   6      122.93      215.04     37.18 o
 -13  15   6        0.63       24.63     24.35 o
 -12  15   6        1.26        5.89     18.69 o
 -11  15   6        2.40      -17.19     17.19 o
 -10  15   6      416.81      473.54     29.29 o
  -9  15   6      731.22      731.23     85.87 o
  -8  15   6      523.09      606.31     87.45 o
  -7  15   6      335.12      270.07     37.91 o
  -6  15   6       27.07        5.41     24.50 o
  -5  15   6      427.22      399.04     41.65 o
  -4  15   6      154.12      167.16     38.78 o
  -3  15   6      161.69      150.15     28.06 o
  -2  15   6       87.10       82.80     21.23 o
  -1  15   6      736.95      669.30     58.32 o
   0  15   6      437.91      500.61     36.86 o
   1  15   6      237.03      263.66     28.61 o
   2  15   6     1056.80      991.78     54.02 o
   3  15   6      179.44      123.94     26.25 o
   4  15   6       22.68       12.40     20.08 o
   5  15   6      293.12      283.08     26.78 o
   6  15   6      221.32      158.91     32.00 o
   7  15   6      496.28      512.18     47.02 o
   8  15   6      128.53      147.03     29.62 o
   9  15   6      218.85      194.32     33.49 o
  10  15   6       30.77       18.46     39.54 o
  11  15   6      135.29      115.08     29.56 o
 -14  16   6        0.73       -0.25     36.39 o
 -13  16   6       13.90       -6.72     22.80 o
 -12  16   6       28.42       50.31     21.05 o
 -11  16   6        8.81      -16.70     16.70 o
 -10  16   6      223.35      167.41     34.79 o
  -9  16   6        0.42      -11.24     30.63 o
  -8  16   6       37.17       42.06     71.81 o
  -7  16   6       82.55       19.24     21.19 o
  -6  16   6       10.65       35.87     30.57 o
  -5  16   6      760.70      787.70     57.44 o
  -4  16   6        2.53       14.88     14.35 o
  -3  16   6        0.92        0.69     17.26 o
  -2  16   6      125.83       35.81     21.77 o
  -1  16   6     1618.65     1714.82     57.85 o
   0  16   6      212.39      241.68     27.95 o
   1  16   6      621.82      605.95     45.72 o
   2  16   6      420.90      384.25     37.37 o
   3  16   6       10.65       40.82     20.64 o
   4  16   6        6.86       -1.03     15.27 o
   5  16   6      122.49       92.30     20.97 o
   6  16   6       68.24       38.60     20.55 o
   7  16   6      506.21      507.72     45.99 o
   8  16   6        3.15        5.14     22.50 o
   9  16   6      179.50      206.11     34.32 o
  10  16   6       31.70       35.50     25.07 o
  11  16   6       77.61       75.37     47.98 o
 -13  17   6       35.11       40.06     23.61 o
 -12  17   6      152.81      189.45     26.42 o
 -11  17   6        1.40       -6.64     17.43 o
 -10  17   6        7.38       42.41     90.47 o
  -9  17   6       95.40      137.70     43.71 o
  -8  17   6       67.15       47.33     37.94 o
  -7  17   6        8.79       -4.19     19.84 o
  -6  17   6      180.07      146.09     31.46 o
  -5  17   6     1302.05     1323.91     64.57 o
  -4  17   6        0.21       18.17     18.95 o
  -3  17   6       35.40       42.96     18.09 o
  -2  17   6      860.98      907.72     64.60 o
  -1  17   6       26.65       29.33     19.40 o
   0  17   6     1153.35     1196.47     72.38 o
   1  17   6      404.21      386.42     38.70 o
   2  17   6       45.67       28.80     20.31 o
   3  17   6        0.04       20.42     20.64 o
   4  17   6      139.89      134.61     33.28 o
   5  17   6      114.98      115.88     35.58 o
   6  17   6      117.87       94.77     22.03 o
   7  17   6       13.92       22.04     22.47 o
   8  17   6      477.06      536.07     45.90 o
   9  17   6       64.10       64.36     27.98 o
  10  17   6       54.89       53.97     28.42 o
 -12  18   6       14.48       32.67     21.32 o
 -11  18   6       42.40       51.37     21.82 o
 -10  18   6     1318.12     1556.27     94.65 o
  -9  18   6      154.70       54.52     40.12 o
  -8  18   6        7.99       49.54     26.67 o
  -7  18   6       62.79       86.42     27.79 o
  -6  18   6       28.70       11.54     21.76 o
  -5  18   6      100.11       79.18     31.44 o
  -4  18   6      443.18      429.92     44.61 o
  -3  18   6       22.41       20.33     14.52 o
  -2  18   6      120.40       81.54     41.05 o
  -1  18   6      101.32      112.43     26.74 o
   0  18   6      129.15      156.65     41.63 o
   1  18   6       79.85       95.59     25.14 o
   2  18   6       18.93        2.29     18.17 o
   3  18   6      313.67      315.31     28.15 o
   4  18   6        0.75       22.63     49.10 o
   5  18   6        4.70       14.99     27.06 o
   6  18   6      176.47      137.24     35.43 o
   7  18   6        4.54       31.19     21.12 o
   8  18   6       55.34       34.28     23.74 o
   9  18   6       93.88      122.97     30.76 o
  10  18   6        0.04       -2.82     25.37 o
 -12  19   6      118.69       97.25     72.18 o
 -11  19   6       97.66       85.14     35.84 o
 -10  19   6       41.39       22.71     76.72 o
  -9  19   6       88.09        6.38     35.90 o
  -8  19   6       11.00      -22.15     22.15 o
  -7  19   6       11.19       -9.18     25.61 o
  -6  19   6        0.08       19.42     28.22 o
  -5  19   6      255.02      265.87     38.66 o
  -4  19   6        2.54       61.10     23.39 o
  -3  19   6      429.51      467.11     44.22 o
  -2  19   6      434.50      389.10     49.96 o
  -1  19   6      225.76      213.81     32.17 o
   0  19   6        1.49       29.11     29.43 o
   1  19   6      292.20      272.66     33.41 o
   2  19   6        0.27       18.60     17.84 o
   3  19   6        1.50      -18.64     26.49 o
   4  19   6      543.40      480.37     67.61 o
   5  19   6       21.48       15.01     27.25 o
   6  19   6      114.18       79.97     43.12 o
   7  19   6        5.69       69.23     34.03 o
   8  19   6        0.05       23.56     22.25 o
   9  19   6      379.78      438.47     66.27 o
 -11  20   6       87.44       47.49     56.10 o
 -10  20   6        4.65      -22.46     77.75 o
  -9  20   6      226.94      313.65     45.12 o
  -8  20   6        2.80      -25.06     25.06 o
  -7  20   6      120.13       78.21     26.93 o
  -6  20   6        8.88       -2.57     21.93 o
  -5  20   6      178.65      236.26     56.07 o
  -4  20   6        9.36       20.84     18.97 o
  -3  20   6      723.42      718.69    110.26 o
  -2  20   6      107.65       91.46     42.63 o
  -1  20   6       57.57       40.08     21.23 o
   0  20   6       18.40       42.54     20.24 o
   1  20   6       38.14       49.81     20.76 o
   2  20   6        6.35      -20.06     52.17 o
   3  20   6        9.02      -10.13     31.05 o
   4  20   6       11.01        2.89     34.35 o
   5  20   6       97.18      113.58     37.94 o
   6  20   6       36.15       44.81     31.51 o
   7  20   6      681.16      615.43     64.36 o
   8  20   6       40.81       49.35     29.77 o
 -10  21   6       41.64      -17.09     42.88 o
  -9  21   6       58.51       74.64     31.54 o
  -8  21   6      287.43      366.60     47.20 o
  -7  21   6        1.14      -21.18     21.18 o
  -6  21   6        4.81        3.25     37.63 o
  -5  21   6      225.07      218.76     36.10 o
  -4  21   6       83.83       45.72     37.79 o
  -3  21   6       48.06       88.85     29.89 o
  -2  21   6       92.30      108.79     25.56 o
  -1  21   6      205.79      232.82     61.80 o
   0  21   6        4.77       26.35     23.79 o
   1  21   6      373.66      334.48     28.32 o
   2  21   6      250.52      277.27     57.86 o
   3  21   6       18.21        2.76     34.67 o
   4  21   6        3.82       34.86     37.73 o
   5  21   6        4.05       13.23     30.19 o
   6  21   6       25.54       26.01     31.97 o
   7  21   6       21.65       98.35     37.52 o
 -10  22   6       17.78        7.81     35.57 o
  -9  22   6       76.64       61.36     30.40 o
  -8  22   6       36.54       23.32     75.22 o
  -7  22   6     1113.68     1133.73    101.67 o
  -6  22   6       11.34       14.07     24.06 o
  -5  22   6       62.99      147.47     40.39 o
  -4  22   6      517.44      506.84     59.26 o
  -3  22   6       60.57       46.60     26.19 o
  -2  22   6       22.76       33.94     20.53 o
  -1  22   6        1.89       11.66     24.28 o
   0  22   6       75.63       63.25     43.51 o
   1  22   6       16.36      -10.48     61.22 o
   2  22   6        3.96        2.75     29.27 o
   3  22   6        8.31        3.76     36.87 o
   4  22   6        6.63       -6.39     36.79 o
   5  22   6      153.78      128.89     42.15 o
   6  22   6        0.46      -21.27     29.15 o
   7  22   6        4.20       56.03     41.55 o
  -9  23   6       75.57       18.43     65.53 o
  -8  23   6       66.60      188.20     69.39 o
  -7  23   6        1.78       -0.01     27.48 o
  -6  23   6       22.13       25.66     39.45 o
  -5  23   6      476.60      613.98     87.42 o
  -4  23   6       27.35       38.35     27.69 o
  -3  23   6       92.91       92.41     44.89 o
  -2  23   6       31.57       46.57     23.60 o
  -1  23   6       29.83       29.63     20.04 o
   0  23   6       15.89       61.86     40.69 o
   1  23   6       90.50       75.97     41.19 o
   2  23   6      103.04       26.42     63.57 o
   3  23   6      266.75      268.42     60.55 o
   4  23   6       67.37       20.89     40.59 o
   5  23   6      127.89      127.31     41.28 o
   6  23   6       32.74       15.45     38.09 o
  -7  24   6      268.86      302.13     49.45 o
  -6  24   6      306.40      349.79     54.85 o
  -5  24   6      519.69      693.40     90.46 o
  -4  24   6        0.03       10.13     38.72 o
  -3  24   6       48.16       25.37     23.76 o
  -2  24   6       50.94      102.20     26.05 o
  -1  24   6       42.68       72.06     26.39 o
   0  24   6        0.73       46.54     49.39 o
   1  24   6       14.09       31.33     36.65 o
   2  24   6      213.69      119.69     49.42 o
   3  24   6        4.14       -6.58     54.47 o
   4  24   6      176.85      133.72     73.49 o
  -5  25   6       92.98       76.40     33.06 o
  -4  25   6       18.08       74.83     41.68 o
  -3  25   6        8.25       29.28     22.80 o
  -1  25   6        1.90       63.59     25.16 o
   0  25   6       13.18        4.49     37.35 o
   1  25   6        2.76      110.26     57.08 o
   2  25   6       52.62       22.92     43.49 o
   3  25   6       52.33       88.21     48.93 o
  -2  26   6       77.04      219.68     57.38 o
 -17   0   7      120.09       65.41     60.87 o
 -15   0   7        1.92       -5.68     44.34 o
 -13   0   7      117.91      145.22     50.73 o
 -11   0   7      554.30      622.11     69.60 o
  -9   0   7        1.97      -28.69     28.69 o
  -7   0   7      186.98      141.94     33.91 o
  -5   0   7     1139.33     1154.04     62.01 o
  -3   0   7       26.86       34.11     14.48 o
  -1   0   7     1128.53      954.59     28.94 o
   1   0   7     7060.08     6523.88     96.43 o
   3   0   7     4351.34     4537.22     86.21 o
   5   0   7     1203.99     1166.22     55.04 o
   7   0   7     4918.28     4985.50    119.99 o
   9   0   7        0.61      -18.34     22.54 o
  11   0   7       24.85       22.98     29.59 o
  13   0   7       14.84       26.23     35.54 o
 -17   1   7        0.05        5.15     39.96 o
 -16   1   7       32.92        9.46     35.73 o
 -15   1   7      200.74      239.89     45.54 o
 -14   1   7        1.89       -7.61     56.59 o
 -13   1   7      271.00      264.13     41.32 o
 -12   1   7       67.40       73.77     29.74 o
 -11   1   7      605.87      629.19     52.86 o
 -10   1   7        2.87       -7.09     55.71 o
  -9   1   7       64.13       94.12     25.07 o
  -8   1   7        6.92       31.45     17.63 o
  -7   1   7       81.55       45.28     19.05 o
  -6   1   7        2.54       21.67      9.22 o
  -5   1   7      584.53      642.56     25.10 o
  -4   1   7     1487.55     1557.18     35.46 o
  -3   1   7      747.28      708.26     17.05 o
  -2   1   7     4342.87     4297.05     48.88 o
  -1   1   7     2673.50     2575.31     33.44 o
   0   1   7     1142.00     1194.40     23.50 o
   1   1   7     1446.52     1410.83     28.72 o
   2   1   7     7186.98     7359.44     76.67 o
   3   1   7      536.86      603.14     24.79 o
   4   1   7     1044.81      980.68     30.16 o
   5   1   7        6.35        1.74     10.10 o
   6   1   7     1123.73     1067.80     34.79 o
   7   1   7      363.89      371.11     23.21 o
   8   1   7       22.93       17.28     14.66 o
   9   1   7      166.79      171.88     27.45 o
  10   1   7        3.05       -9.61     19.97 o
  11   1   7       90.79       49.89     20.92 o
  12   1   7       38.96       59.13     24.75 o
  13   1   7        0.24      -20.39     26.28 o
 -17   2   7        0.03       16.51     39.13 o
 -16   2   7        0.94      -13.16     34.14 o
 -15   2   7       63.47       61.82     63.51 o
 -14   2   7      160.91      192.97     40.65 o
 -13   2   7       21.03       32.39     29.37 o
 -12   2   7      106.68       34.03     26.53 o
 -11   2   7      299.18      190.14     38.86 o
 -10   2   7     1709.38     1589.82     65.97 o
  -9   2   7      107.68      118.07     27.13 o
  -8   2   7       45.52       40.53     45.25 o
  -7   2   7      960.10      862.91     31.04 o
  -6   2   7      294.25      298.91     17.69 o
  -5   2   7      567.36      657.85     23.52 o
  -4   2   7     2655.10     2832.15     37.04 o
  -3   2   7        0.01       -6.27      6.35 o
  -2   2   7      459.96      517.53     19.81 o
  -1   2   7      105.60      111.56      8.52 o
   0   2   7     5686.43     5309.33     53.58 o
   1   2   7     1892.97     1936.64     31.73 o
   2   2   7      705.20      616.40     23.30 o
   3   2   7     1872.56     1681.90     43.09 o
   4   2   7      520.98      462.47     23.75 o
   5   2   7       73.90       92.36     16.83 o
   6   2   7        2.44       11.44     12.38 o
   7   2   7      338.88      336.65     22.36 o
   8   2   7      120.21       97.91     18.85 o
   9   2   7        1.33        4.10     15.55 o
  10   2   7       21.45       10.91     15.93 o
  11   2   7        6.16       -4.80     21.33 o
  12   2   7       44.57       51.31     23.57 o
  13   2   7        8.52       19.64     27.50 o
 -17   3   7       17.39       15.44     49.27 o
 -16   3   7        0.01       40.34     36.05 o
 -15   3   7      115.44      107.97     38.91 o
 -14   3   7        5.60      -22.16     25.69 o
 -13   3   7       40.10       46.08     29.41 o
 -12   3   7       33.54       25.04     25.66 o
 -11   3   7      306.72      280.72     36.51 o
 -10   3   7      131.75      166.52     29.70 o
  -9   3   7      571.35      479.54     39.67 o
  -8   3   7       24.24       19.88     18.19 o
  -7   3   7      670.01      702.07     29.32 o
  -6   3   7      469.54      556.81     23.09 o
  -5   3   7      659.55      672.33     17.51 o
  -4   3   7     1585.90     1558.66     26.95 o
  -3   3   7      278.60      313.97     13.20 o
  -2   3   7      642.01      639.16     21.47 o
  -1   3   7        6.43       11.28      7.50 o
   0   3   7      424.25      436.60     14.94 o
   1   3   7     3223.50     2981.46     38.57 o
   2   3   7      111.99      114.48     12.87 o
   3   3   7     1798.04     1730.48     39.27 o
   4   3   7        5.83       -7.06     12.58 o
   5   3   7     1353.71     1381.05     39.00 o
   6   3   7        6.01       23.64     15.52 o
   7   3   7      958.05     1035.85     36.07 o
   8   3   7      513.50      530.83     31.66 o
   9   3   7      456.95      412.94     29.48 o
  10   3   7       98.87       79.60     24.29 o
  11   3   7       68.52       52.31     22.43 o
  12   3   7       84.11       51.91     24.46 o
  13   3   7       66.44       98.90     26.47 o
 -17   4   7        5.43        6.81     34.48 o
 -16   4   7      192.27      188.48     52.28 o
 -15   4   7       12.92       -1.08     30.93 o
 -14   4   7        0.35      -13.87     50.37 o
 -13   4   7       27.51      -16.88     25.90 o
 -12   4   7      329.70      350.87     50.49 o
 -11   4   7      369.53      418.37     40.92 o
 -10   4   7        2.97      -13.18     18.49 o
  -9   4   7        1.99       31.94     20.33 o
  -8   4   7      601.57      613.62     76.25 o
  -7   4   7      161.38      186.30     12.82 o
  -6   4   7        0.21        8.53      7.87 o
  -5   4   7      431.71      492.96     17.63 o
  -4   4   7       46.32       72.11      9.09 o
  -3   4   7      808.85      912.19     26.30 o
  -2   4   7     3274.21     3328.56     45.02 o
  -1   4   7     7822.44     7713.65     90.57 o
   0   4   7      691.08      779.31     16.84 o
   1   4   7       79.88       66.57     10.06 o
   2   4   7     1719.16     1722.25     34.16 o
   3   4   7     1272.27     1267.38     31.41 o
   4   4   7     7560.58     6982.44    151.10 o
   5   4   7     5572.19     5406.03     80.26 o
   6   4   7       16.05        7.77     13.27 o
   7   4   7       35.49       53.31     13.95 o
   8   4   7      266.11      246.55     23.63 o
   9   4   7        1.00      -13.02     16.37 o
  10   4   7       72.31       71.66     21.39 o
  11   4   7       11.99       15.15     18.52 o
  12   4   7       29.31       31.93     23.26 o
  13   4   7       23.25       58.73     24.48 o
 -16   5   7      279.98      271.06     49.65 o
 -15   5   7       90.95      109.93     36.79 o
 -14   5   7        7.04       27.96     28.69 o
 -13   5   7       15.77        9.07     38.38 o
 -12   5   7       31.66       51.46     25.58 o
 -11   5   7      662.13      638.73     46.22 o
 -10   5   7       39.00       24.26     31.91 o
  -9   5   7      723.35      708.26     43.22 o
  -8   5   7     2043.62     2085.09     49.78 o
  -7   5   7      353.16      323.80     21.28 o
  -6   5   7      481.14      492.59     18.86 o
  -5   5   7     1069.18     1066.17     24.10 o
  -4   5   7      559.66      571.09     19.41 o
  -3   5   7       37.63       47.84      8.15 o
  -2   5   7     2524.46     2439.10     49.25 o
  -1   5   7     1624.49     1648.57     43.63 o
   0   5   7     1980.01     1857.13     33.21 o
   1   5   7     3747.97     3941.87     48.55 o
   2   5   7     3889.95     3839.25     71.90 o
   3   5   7      107.32      160.38     15.95 o
   4   5   7      243.45      203.88     19.80 o
   5   5   7     1119.13     1087.79     43.18 o
   6   5   7      339.77      324.81     27.21 o
   7   5   7     2474.66     2397.73     48.16 o
   8   5   7        1.42        4.24     14.83 o
   9   5   7       86.87       93.47     21.27 o
  10   5   7       34.09       24.10     20.88 o
  11   5   7        4.00       -7.49     26.00 o
  12   5   7       85.98      129.44     28.28 o
  13   5   7       15.54       17.88     31.52 o
 -16   6   7      186.90      172.21     44.51 o
 -15   6   7        0.58      -28.86     28.86 o
 -14   6   7       20.30      -11.46     62.76 o
 -13   6   7        3.59       -6.11     24.60 o
 -12   6   7      113.01      113.65     29.70 o
 -11   6   7        0.03        3.49     21.13 o
 -10   6   7      452.10      397.51     36.30 o
  -9   6   7       23.17       14.63     15.38 o
  -8   6   7     2252.90     2213.98     52.92 o
  -7   6   7     1046.14      990.08     39.86 o
  -6   6   7      568.54      579.61     18.31 o
  -5   6   7      877.11      888.66     21.97 o
  -4   6   7      741.23      812.35     21.98 o
  -3   6   7       13.33       12.68      8.59 o
  -2   6   7     4009.29     4228.58     51.00 o
  -1   6   7     1615.26     1583.27     32.20 o
   0   6   7       15.09       10.22     10.16 o
   1   6   7       12.30        4.49      7.58 o
   2   6   7     1406.50     1274.84     30.28 o
   3   6   7      470.11      416.66     23.14 o
   4   6   7     1070.59      969.74     32.79 o
   5   6   7       57.44       78.80     15.93 o
   6   6   7      216.60      208.77     24.70 o
   7   6   7      368.36      364.53     23.41 o
   8   6   7      100.10       82.10     16.52 o
   9   6   7       11.11       21.91     17.91 o
  10   6   7       18.16       -0.72     18.41 o
  11   6   7       25.04       -3.83     18.80 o
  12   6   7        1.61       -2.84     20.42 o
  13   6   7        0.94       12.86     34.19 o
 -16   7   7       33.34       48.65     37.42 o
 -15   7   7        0.03       -0.82     31.77 o
 -14   7   7       71.20       33.26     43.12 o
 -13   7   7       31.56       17.98     26.87 o
 -12   7   7      185.30      156.72     33.20 o
 -11   7   7        5.04       41.12     23.03 o
 -10   7   7        0.25        4.62     20.65 o
  -9   7   7      180.69      192.39     19.24 o
  -8   7   7      363.04      358.86     22.24 o
  -7   7   7        0.16        3.58     12.26 o
  -6   7   7        2.39       -3.22     12.80 o
  -5   7   7       56.10       64.80      9.31 o
  -4   7   7      125.17      165.04     12.25 o
  -3   7   7      201.10      181.62     12.49 o
  -2   7   7      263.33      250.84     14.92 o
  -1   7   7      162.11      167.00     12.96 o
   0   7   7     3878.75     3812.56     61.54 o
   1   7   7        0.41       11.03     11.77 o
   2   7   7        0.21       11.31     10.03 o
   3   7   7     1173.00     1171.38     35.07 o
   4   7   7       13.94       23.99     12.02 o
   5   7   7      223.64      242.20     21.59 o
   6   7   7      570.09      569.72     30.01 o
   7   7   7       81.85       71.26     13.99 o
   8   7   7      581.92      613.09     31.87 o
   9   7   7      226.71      238.23     27.10 o
  10   7   7      262.61      297.74     29.38 o
  11   7   7       49.73       33.67     20.00 o
  12   7   7       19.75       36.48     28.41 o
  13   7   7       13.73       -7.18     27.12 o
 -16   8   7        0.16      -37.02     37.02 o
 -15   8   7        3.84      -10.27     34.08 o
 -14   8   7        4.19        3.56     48.21 o
 -13   8   7        9.69        9.05     25.68 o
 -12   8   7       69.12       57.25     26.50 o
 -11   8   7       40.10       25.65     17.62 o
 -10   8   7      207.27      212.79     21.42 o
  -9   8   7      285.09      318.25     21.82 o
  -8   8   7       59.08       52.93     22.49 o
  -7   8   7      803.49      866.35     40.03 o
  -6   8   7      308.65      335.97     27.85 o
  -5   8   7      648.02      697.84     23.22 o
  -4   8   7     3135.91     3154.41     44.82 o
  -3   8   7      888.44      915.53     23.19 o
  -2   8   7      217.82      267.20     16.16 o
  -1   8   7        2.19      -11.09     11.09 o
   0   8   7     2840.80     2972.50     54.59 o
   1   8   7     2617.00     2421.83     49.56 o
   2   8   7      132.82      123.66     13.87 o
   3   8   7       78.48      116.81     16.37 o
   4   8   7       61.91       67.91     16.09 o
   5   8   7      273.96      272.20     23.21 o
   6   8   7      649.73      644.49     29.19 o
   7   8   7      512.47      598.02     30.80 o
   8   8   7      391.01      382.69     28.78 o
   9   8   7       10.81       17.23     16.85 o
  10   8   7       37.58       28.32     18.72 o
  11   8   7       11.42        4.13     24.90 o
  12   8   7       30.41       40.77     26.99 o
  13   8   7        1.52       -1.81     26.97 o
 -16   9   7        2.52      -19.21     63.92 o
 -15   9   7       45.20       62.32     34.61 o
 -14   9   7       83.97       63.00     30.74 o
 -13   9   7      131.62       69.16     35.95 o
 -12   9   7        3.51        0.13     17.89 o
 -11   9   7       23.37       26.56     18.63 o
 -10   9   7      356.90      343.58     24.64 o
  -9   9   7        1.43      -22.84     22.84 o
  -8   9   7       42.63       83.32     26.25 o
  -7   9   7       56.60       51.42     16.48 o
  -6   9   7      452.64      473.66     46.74 o
  -5   9   7     2521.66     2398.73    112.21 o
  -4   9   7     1079.07     1084.58     24.20 o
  -3   9   7      288.21      301.49     15.97 o
  -2   9   7      279.74      320.96     20.57 o
  -1   9   7     1031.87     1008.96     41.12 o
   0   9   7       60.77       81.88     14.96 o
   1   9   7      800.34      759.10     32.45 o
   2   9   7      197.64      218.53     17.89 o
   3   9   7       35.39       30.61     16.52 o
   4   9   7      452.38      430.54     26.23 o
   5   9   7     1459.62     1338.85     38.85 o
   6   9   7       19.83       23.66     12.47 o
   7   9   7      591.03      566.53     33.80 o
   8   9   7       51.04       18.08     17.98 o
   9   9   7       75.80       87.89     26.48 o
  10   9   7      244.49      277.49     30.37 o
  11   9   7       26.53       28.59     25.62 o
  12   9   7      112.89      127.27     31.81 o
 -16  10   7      125.30      136.29     41.79 o
 -15  10   7       75.91       47.15     34.35 o
 -14  10   7       57.25      -15.44     27.37 o
 -13  10   7       66.15      101.67     23.01 o
 -12  10   7       89.96      131.23     24.42 o
 -11  10   7       58.68       75.57     26.60 o
 -10  10   7      310.83      290.07     26.74 o
  -9  10   7       10.85       34.62     23.59 o
  -8  10   7       64.61       78.17     25.52 o
  -7  10   7        5.31       -5.31     15.02 o
  -6  10   7      184.52      212.25     25.50 o
  -5  10   7      601.00      625.68     38.44 o
  -4  10   7      132.74      134.00     13.02 o
  -3  10   7      319.50      320.20     20.80 o
  -2  10   7      900.56      877.23     33.83 o
  -1  10   7       28.41       36.33     13.98 o
   0  10   7      877.44      916.80     46.62 o
   1  10   7      605.41      562.53     33.16 o
   2  10   7      220.61      210.64     25.05 o
   3  10   7       21.08      -14.29     16.21 o
   4  10   7     1060.08     1072.74     37.12 o
   5  10   7       57.74       62.12     17.98 o
   6  10   7       67.26       48.50     17.39 o
   7  10   7      351.32      355.95     38.09 o
   8  10   7      124.87      126.01     27.52 o
   9  10   7       15.30       10.99     14.83 o
  10  10   7      244.39      353.16     43.05 o
  11  10   7        9.27        9.32     24.84 o
  12  10   7       50.22       73.53     29.67 o
 -15  11   7      109.22       29.95     39.24 o
 -14  11   7      130.86      146.28     36.36 o
 -13  11   7       31.00        4.56     34.43 o
 -12  11   7       26.70        6.97     20.58 o
 -11  11   7      104.18      116.13     22.84 o
 -10  11   7        0.39      -12.51     22.30 o
  -9  11   7      117.91      121.69     44.78 o
  -8  11   7       24.12      -10.98     21.81 o
  -7  11   7      615.14      690.78     42.20 o
  -6  11   7       15.53       25.73     16.88 o
  -5  11   7      851.88      800.14     36.34 o
  -4  11   7      291.78      317.71     22.39 o
  -3  11   7     1688.02     1766.83     40.14 o
  -2  11   7      164.72      140.12     19.70 o
  -1  11   7     1549.76     1568.74     45.59 o
   0  11   7      246.76      269.56     28.29 o
   1  11   7      715.26      727.02     43.71 o
   2  11   7      374.55      445.31     31.15 o
   3  11   7      122.87      108.62     16.71 o
   4  11   7      223.94      241.16     22.84 o
   5  11   7      289.74      288.67     26.18 o
   6  11   7      109.25       79.20     18.22 o
   7  11   7       17.36       16.90     12.97 o
   8  11   7        9.07        0.12     14.25 o
   9  11   7      115.56       67.67     23.24 o
  10  11   7       26.67       31.38     24.51 o
  11  11   7        7.96       44.25     24.63 o
  12  11   7      129.47       72.75     29.45 o
 -15  12   7        2.47      -23.19     35.75 o
 -14  12   7       18.35      -20.75     22.56 o
 -13  12   7       34.27       20.34     23.28 o
 -12  12   7      150.76      142.32     31.39 o
 -11  12   7      257.35      274.27     24.55 o
 -10  12   7        3.34      -22.00     22.00 o
  -9  12   7       70.54       69.24     25.34 o
  -8  12   7      931.37      983.66     59.36 o
  -7  12   7     3334.05     3381.37     94.70 o
  -6  12   7      984.59      992.43     46.32 o
  -5  12   7      342.75      378.55     23.22 o
  -4  12   7       36.33        1.41     12.98 o
  -3  12   7      808.09      867.87     37.67 o
  -2  12   7       71.03       53.01     20.46 o
  -1  12   7        0.48      -10.99     17.10 o
   0  12   7      577.40      449.65     41.85 o
   1  12   7       11.15       21.74     12.16 o
   2  12   7       79.35       76.10     20.61 o
   3  12   7      140.13       99.93     23.45 o
   4  12   7      109.01      109.15     16.52 o
   5  12   7      329.22      394.61     29.26 o
   6  12   7       29.54       38.78     17.49 o
   7  12   7       77.20       41.95     17.66 o
   8  12   7       17.43       12.20     14.90 o
   9  12   7       20.14       16.50     19.58 o
  10  12   7       47.94       91.37     26.25 o
  11  12   7        4.86       47.18     25.40 o
  12  12   7        4.37       -0.89     40.99 o
 -15  13   7      419.80      429.49     59.50 o
 -14  13   7       11.98       16.93     25.89 o
 -13  13   7      328.43      391.77     40.36 o
 -12  13   7       35.79       23.66     22.31 o
 -11  13   7        3.84      -26.46     26.46 o
 -10  13   7      487.71      542.57     61.57 o
  -9  13   7        2.22        0.66     26.36 o
  -8  13   7       79.06       61.99     22.43 o
  -7  13   7      161.46      166.61     26.24 o
  -6  13   7        9.53       28.57     21.36 o
  -5  13   7      571.43      603.34     37.54 o
  -4  13   7     2439.99     2413.42     80.87 o
  -3  13   7      235.64      278.03     28.95 o
  -2  13   7      973.19      921.18     44.78 o
  -1  13   7      619.92      652.43     48.90 o
   0  13   7      428.37      363.34     32.24 o
   1  13   7      387.67      324.58     32.21 o
   2  13   7       33.11       47.83     17.47 o
   3  13   7        2.75       -2.04     14.79 o
   4  13   7      464.40      475.41     27.23 o
   5  13   7      108.72       87.58     18.50 o
   6  13   7       50.40       63.39     18.55 o
   7  13   7        2.72       29.87     26.61 o
   8  13   7       57.73       59.23     26.26 o
   9  13   7       23.76       -6.44     31.56 o
  10  13   7       12.34      -11.76     21.62 o
  11  13   7       47.72       50.73     25.39 o
 -14  14   7      295.30      248.96     37.06 o
 -13  14   7       16.71       21.75     24.73 o
 -12  14   7       49.06        7.70     21.36 o
 -11  14   7      239.01      184.33     93.15 o
 -10  14   7      386.11      370.68     56.20 o
  -9  14   7      298.69      354.16     51.80 o
  -8  14   7        0.54       20.56     17.67 o
  -7  14   7     1336.39     1194.20     60.50 o
  -6  14   7       43.76       -6.84     18.02 o
  -5  14   7      299.51      339.32     39.13 o
  -4  14   7      612.37      653.80     52.24 o
  -3  14   7      677.45      636.07     40.82 o
  -2  14   7     1068.71     1086.33     46.54 o
  -1  14   7       58.46       24.60     12.73 o
   0  14   7        4.34        7.57     14.65 o
   1  14   7      358.69      300.16     31.26 o
   2  14   7       59.82       97.79     22.32 o
   3  14   7      344.55      309.24     35.63 o
   4  14   7      134.22      107.61     24.29 o
   5  14   7       22.53        1.35     14.00 o
   6  14   7        0.02        9.65     18.45 o
   7  14   7      257.63      225.42     32.44 o
   8  14   7      106.18      124.13     28.69 o
   9  14   7        0.37       -3.32     23.18 o
  10  14   7       70.76       43.37     27.42 o
  11  14   7       60.93       38.43     26.75 o
 -14  15   7        1.05      -20.84     25.05 o
 -13  15   7      444.63      473.90     53.73 o
 -12  15   7      105.39      103.18     26.06 o
 -11  15   7      551.54      532.89     65.07 o
 -10  15   7       67.34       56.31     32.30 o
  -9  15   7        5.07      -54.62     54.62 o
  -8  15   7      256.18      219.85     37.31 o
  -7  15   7       13.48       11.05     23.12 o
  -6  15   7     1144.09     1215.09     69.42 o
  -5  15   7       19.43      -11.32     17.71 o
  -4  15   7     1006.98      920.12     57.95 o
  -3  15   7     1685.16     1465.53     54.63 o
  -2  15   7        0.06       -3.26     14.48 o
  -1  15   7     1373.94     1468.12     54.22 o
   0  15   7       21.75       21.94     16.18 o
   1  15   7       22.07       21.57     25.89 o
   2  15   7      139.95      148.21     33.14 o
   3  15   7       45.00       15.56     23.16 o
   4  15   7       22.48       36.82     20.34 o
   5  15   7      269.67      282.24     29.30 o
   6  15   7      209.53      198.38     20.08 o
   7  15   7        0.90       17.18     27.54 o
   8  15   7       43.70       20.11     19.74 o
   9  15   7      195.25      197.51     43.77 o
  10  15   7        0.23      -27.01     30.85 o
 -13  16   7       12.83        1.43     45.52 o
 -12  16   7        0.56       27.13     36.81 o
 -11  16   7      113.49      197.54     44.59 o
 -10  16   7       29.61       89.87     45.60 o
  -9  16   7      218.78      297.58     49.00 o
  -8  16   7       65.65       57.45     27.25 o
  -7  16   7        3.72      -29.28     29.28 o
  -6  16   7       16.30       33.35     24.37 o
  -5  16   7     1064.43     1060.52     63.69 o
  -4  16   7      295.08      336.26     40.17 o
  -3  16   7     1651.50     1483.79    173.98 o
  -2  16   7      463.75      494.14     39.85 o
  -1  16   7       79.41       46.79     16.25 o
   0  16   7       20.70       13.33     18.62 o
   1  16   7      287.38      314.25     32.49 o
   2  16   7      341.15      309.13     47.56 o
   3  16   7       14.84       -3.26     17.66 o
   4  16   7       59.28       67.88     22.48 o
   5  16   7       42.45       55.84     18.88 o
   6  16   7       99.26       87.85     22.30 o
   7  16   7       12.49       15.33     20.96 o
   8  16   7      175.25      141.38     49.79 o
   9  16   7       11.41        3.81     24.39 o
  10  16   7       17.22        7.36     31.85 o
 -13  17   7      133.56      199.06     46.87 o
 -12  17   7      483.25      574.95     38.65 o
 -11  17   7       44.79       93.92     25.42 o
 -10  17   7       69.75       98.90     38.89 o
  -9  17   7        8.82       26.13     25.92 o
  -8  17   7       65.92      119.73     31.15 o
  -7  17   7       32.08       19.76     23.10 o
  -6  17   7       13.90       24.87     23.12 o
  -5  17   7      288.04      247.60     37.38 o
  -4  17   7      246.56      188.05     32.20 o
  -3  17   7      449.21      424.23     44.78 o
  -2  17   7      710.98      741.89     70.69 o
  -1  17   7       78.01       84.76     24.02 o
   0  17   7      559.57      542.17     41.35 o
   1  17   7      234.82      210.95     32.46 o
   2  17   7        7.72       21.98     24.62 o
   3  17   7        1.91        1.27     27.47 o
   4  17   7       31.17       22.04     18.24 o
   5  17   7      307.64      320.45     46.70 o
   6  17   7       56.03      107.11     37.21 o
   7  17   7       10.21       24.16     21.47 o
   8  17   7        4.22       -4.51     18.93 o
   9  17   7       40.77       36.18     26.57 o
 -12  18   7        0.59       34.78     52.22 o
 -11  18   7        1.06       -2.73     31.99 o
 -10  18   7       28.45      104.17     38.72 o
  -9  18   7        2.74       57.26     27.02 o
  -8  18   7       60.98       90.52     31.47 o
  -7  18   7      654.54      668.41     58.63 o
  -6  18   7        1.98       25.75     24.59 o
  -5  18   7       56.79       56.26     25.52 o
  -4  18   7       85.01       68.68     26.49 o
  -3  18   7       48.99       62.08     26.00 o
  -2  18   7      210.88      197.23     29.44 o
  -1  18   7        2.29       21.10     21.19 o
   0  18   7      242.09      346.46     39.61 o
   1  18   7       67.53       71.47     24.88 o
   2  18   7      180.25      160.41     29.63 o
   3  18   7       21.65       40.74     21.08 o
   4  18   7       18.69       -1.55     25.46 o
   5  18   7        0.03       14.84     29.80 o
   6  18   7      127.19      177.98     41.27 o
   7  18   7       11.99      -15.91     36.63 o
   8  18   7      434.03      359.66     38.81 o
   9  18   7      178.66      104.11     30.72 o
 -12  19   7       11.79       14.20     23.77 o
 -11  19   7        7.01       34.42     29.12 o
 -10  19   7      327.58      320.25     45.12 o
  -9  19   7       74.86      121.98     37.09 o
  -8  19   7      101.41      164.91     35.46 o
  -7  19   7        2.40       -8.62     21.26 o
  -6  19   7      217.19      231.89     38.64 o
  -5  19   7      101.50       53.04     37.69 o
  -4  19   7      304.06      341.85     41.74 o
  -3  19   7       36.36      -28.19     31.58 o
  -2  19   7       69.40       57.08     21.96 o
  -1  19   7        0.52      -28.26     28.26 o
   0  19   7       22.83       59.77     23.86 o
   1  19   7      125.26      155.55     29.14 o
   2  19   7      152.25      178.49     29.76 o
   3  19   7       32.66       46.08     18.79 o
   4  19   7       32.02        2.35     27.98 o
   5  19   7        1.94      -10.98     28.19 o
   6  19   7       19.81       -8.26     41.88 o
   7  19   7       16.19       38.59     32.89 o
   8  19   7      209.76      188.97     47.56 o
 -11  20   7        7.70       56.60     23.02 o
 -10  20   7        5.84       -3.39     27.66 o
  -9  20   7        0.82      -20.38     32.54 o
  -8  20   7      527.18      615.53     59.82 o
  -7  20   7       84.85       72.57     35.17 o
  -6  20   7     1145.58     1337.15     76.52 o
  -5  20   7      175.18      189.07     55.99 o
  -4  20   7       78.89       97.21     26.30 o
  -3  20   7        5.51       24.80     23.60 o
  -2  20   7       66.77       35.33     27.66 o
  -1  20   7       23.47       11.79     26.25 o
   0  20   7      229.05      268.82     50.51 o
   1  20   7        8.82       38.77     20.34 o
   2  20   7       84.84       78.05     23.01 o
   3  20   7      127.10       97.63     41.54 o
   4  20   7      150.71      191.62     85.19 o
   5  20   7       15.83      -13.92     29.69 o
   6  20   7      264.73      362.32     51.63 o
   7  20   7       97.98      114.35     38.54 o
 -10  21   7       47.15        9.86     28.43 o
  -9  21   7        0.63       49.23     29.78 o
  -8  21   7      148.82      199.71     54.18 o
  -7  21   7       46.45       96.71     30.76 o
  -6  21   7       10.12        7.44     21.96 o
  -5  21   7        0.15       29.32     54.94 o
  -4  21   7       96.38      106.61     31.10 o
  -3  21   7        0.38        2.67     37.65 o
  -2  21   7       63.51      165.04     96.17 o
  -1  21   7       52.22       64.75     58.63 o
   0  21   7        1.69       14.68     25.78 o
   1  21   7       42.63       55.63     21.90 o
   2  21   7        1.66       37.88     37.80 o
   3  21   7        2.99       20.67     38.31 o
   4  21   7       24.94       31.62     31.87 o
   5  21   7       85.11      155.89     40.05 o
   6  21   7        6.65      -29.68     29.68 o
   7  21   7      235.99      351.94     55.14 o
  -9  22   7        6.39       24.95     27.63 o
  -8  22   7      231.66      286.59     45.47 o
  -7  22   7      511.31      548.84     58.18 o
  -6  22   7      193.27      236.64     38.93 o
  -5  22   7        2.25       22.78     27.59 o
  -4  22   7        8.80      -11.98     25.28 o
  -3  22   7       56.58      117.40     54.97 o
  -2  22   7        1.13       55.67     29.01 o
  -1  22   7       64.31       68.05     28.99 o
   0  22   7       57.78       80.38     32.30 o
   1  22   7        6.87       29.85     24.13 o
   2  22   7       41.68      103.51     44.80 o
   3  22   7       46.38       51.71     43.48 o
   4  22   7        0.60        7.65     31.13 o
   5  22   7       36.48       79.89     38.76 o
   6  22   7      259.25      285.86     51.29 o
  -8  23   7       97.17       59.56     28.74 o
  -7  23   7        1.58       52.73     66.85 o
  -6  23   7        7.84       28.52     26.97 o
  -5  23   7       30.60       65.85     34.43 o
  -4  23   7       41.13        9.23     30.46 o
  -3  23   7        3.21       22.91     27.97 o
  -2  23   7      162.02      216.17     88.70 o
  -1  23   7       13.41       84.02     27.25 o
   0  23   7       57.83       47.53     62.52 o
   1  23   7       37.44       19.77     27.63 o
   2  23   7       40.41       22.10     38.58 o
   3  23   7      134.29      206.34    114.67 o
   4  23   7       48.69       63.21     37.18 o
  -6  24   7      202.27      200.80     40.98 o
  -5  24   7      173.09      258.33     48.20 o
  -4  24   7       10.56       63.73     25.68 o
  -3  24   7       56.87       48.51     34.64 o
  -2  24   7        0.60       -8.76     26.33 o
  -1  24   7       52.55      151.78     50.05 o
   1  24   7        6.42       19.57     39.51 o
   2  24   7       39.36       91.01     68.76 o
   3  24   7      181.16      251.21     66.07 o
  -4  25   7       10.18       89.34     94.29 o
  -3  25   7       15.65       53.34     41.49 o
  -2  25   7        1.00       71.49     44.52 o
  -1  25   7       94.09      126.33     44.28 o
   1  25   7      126.10       58.32     54.51 o
 -16   0   8       32.84       52.22     52.29 o
 -14   0   8       84.91       51.98     43.59 o
 -12   0   8        5.89       -5.29     31.84 o
 -10   0   8      606.86      598.00     63.69 o
  -8   0   8      294.37      259.15     43.78 o
  -6   0   8      332.95      344.34     43.35 o
  -4   0   8     1168.42     1171.81     43.71 o
  -2   0   8     1768.79     1743.06     36.39 o
   0   0   8       59.70       71.07     15.27 o
   2   0   8     7282.42     7253.06    119.14 o
   4   0   8     6408.01     6304.45    136.08 o
   6   0   8        7.09       19.46     22.84 o
   8   0   8     1156.46     1116.09     63.94 o
  10   0   8      257.03      238.54     38.71 o
  12   0   8       61.12        4.09     30.17 o
 -17   1   8        5.48       55.30     43.23 o
 -16   1   8      101.10      114.84     42.05 o
 -15   1   8        4.06      -21.23     27.27 o
 -14   1   8      262.15      313.87     45.14 o
 -13   1   8        7.16      -24.21     24.21 o
 -12   1   8       11.48       -9.34     28.25 o
 -11   1   8      182.52       92.02     27.57 o
 -10   1   8      141.21      129.46     27.07 o
  -9   1   8       40.30       -3.58     19.34 o
  -8   1   8      850.80      808.98     72.18 o
  -7   1   8       46.04       22.01     17.11 o
  -6   1   8      246.67      288.47     37.31 o
  -5   1   8      713.87      701.70     28.96 o
  -4   1   8      328.86      302.05     17.23 o
  -3   1   8       79.64       60.81      9.12 o
  -2   1   8      187.72      241.18     15.34 o
  -1   1   8     2007.83     1968.49     28.93 o
   0   1   8     3031.10     2823.02     42.37 o
   1   1   8       13.33        5.52      9.66 o
   2   1   8     1648.40     1591.32     36.91 o
   3   1   8      415.02      433.14     27.46 o
   4   1   8       54.31       79.84     16.95 o
   5   1   8      767.41      706.79     46.24 o
   6   1   8        6.76        4.02     13.52 o
   7   1   8      778.21      812.38     41.44 o
   8   1   8      120.11      136.98     28.49 o
   9   1   8        5.73      -15.80     16.87 o
  10   1   8        6.69      -13.66     21.68 o
  11   1   8        2.18       17.23     19.34 o
  12   1   8      138.43      134.00     31.08 o
  13   1   8       11.49      -25.58     25.58 o
 -17   2   8      140.30      151.36     46.76 o
 -16   2   8       92.41       31.70     34.41 o
 -15   2   8       62.46       69.36     34.94 o
 -14   2   8       57.15       77.98     33.53 o
 -13   2   8       92.39       79.16     29.85 o
 -12   2   8      152.92      137.90     45.01 o
 -11   2   8       24.30       21.95     33.05 o
 -10   2   8      937.07      968.75     70.47 o
  -9   2   8       15.24       -6.68     27.89 o
  -8   2   8       39.87       11.30     28.13 o
  -7   2   8     1186.98     1212.56     49.26 o
  -6   2   8       20.57       22.41     18.88 o
  -5   2   8      341.68      330.89     23.78 o
  -4   2   8      284.16      311.29     12.63 o
  -3   2   8      382.02      345.26     15.98 o
  -2   2   8     1528.55     1536.99     31.37 o
  -1   2   8       28.63       38.41      8.08 o
   0   2   8      386.50      365.39     15.62 o
   1   2   8      142.06      160.97     14.39 o
   2   2   8      627.94      611.11     24.76 o
   3   2   8      668.16      596.84     28.71 o
   4   2   8        5.96       15.45     14.40 o
   5   2   8      966.47     1038.41     40.16 o
   6   2   8      244.82      324.59     29.96 o
   7   2   8       74.44       61.47     18.64 o
   8   2   8      100.83       61.74     17.25 o
   9   2   8      666.96      675.22     40.39 o
  10   2   8       15.24        0.19     21.60 o
  11   2   8       14.85       13.22     20.33 o
  12   2   8       12.51       46.23     29.56 o
  13   2   8       39.39        1.82     34.30 o
 -16   3   8        3.30       12.84     37.13 o
 -15   3   8       28.92      -17.65     32.05 o
 -14   3   8       72.71       -0.86     28.69 o
 -13   3   8       12.41       -2.33     24.44 o
 -12   3   8       81.14       47.38     24.96 o
 -11   3   8      321.85      364.08     39.49 o
 -10   3   8       13.75      -14.51     18.43 o
  -9   3   8      549.20      500.07     47.37 o
  -8   3   8        1.48       -7.51     22.74 o
  -7   3   8       20.62       20.15     18.69 o
  -6   3   8       42.87       53.08     13.70 o
  -5   3   8       17.21       19.97      8.15 o
  -4   3   8      112.29      116.05     10.96 o
  -3   3   8      108.73      108.21     10.46 o
  -2   3   8     5370.76     5292.32     70.01 o
  -1   3   8     1139.58     1132.18     27.51 o
   0   3   8     3705.77     3699.14     43.50 o
   1   3   8     2525.62     2556.59     39.83 o
   2   3   8      377.74      370.11     20.35 o
   3   3   8      268.12      317.89     22.35 o
   4   3   8       27.74       30.41     17.58 o
   5   3   8      235.79      263.26     22.27 o
   6   3   8      247.94      246.51     22.57 o
   7   3   8      145.88      118.53     20.87 o
   8   3   8        3.02        7.92     15.93 o
   9   3   8        2.75       -3.19     16.45 o
  10   3   8      155.56      196.84     27.80 o
  11   3   8        6.23      -19.54     19.54 o
  12   3   8       69.52       68.09     25.37 o
  13   3   8       15.41      -15.87     48.02 o
 -16   4   8        0.46        9.81     33.71 o
 -15   4   8       24.05       49.23     32.60 o
 -14   4   8       23.94       53.36     31.40 o
 -13   4   8       20.12       11.59     28.66 o
 -12   4   8       14.15        6.35     23.48 o
 -11   4   8       40.26       59.49     24.82 o
 -10   4   8      387.24      336.47     35.71 o
  -9   4   8       76.34       87.85     24.62 o
  -8   4   8      339.49      274.31     31.31 o
  -7   4   8        5.69       27.16     11.96 o
  -6   4   8       99.54      109.26     11.77 o
  -5   4   8     2864.34     2813.27     52.71 o
  -4   4   8     1563.10     1618.41     62.25 o
  -3   4   8     3791.88     3602.78     62.38 o
  -2   4   8     1110.54     1138.96     29.87 o
  -1   4   8      964.79      927.26     24.15 o
   0   4   8     1145.31     1099.48     21.83 o
   1   4   8     9062.27     9088.44     97.22 o
   2   4   8       43.61       27.49     12.30 o
   3   4   8       69.87       84.14     15.63 o
   4   4   8      679.20      742.11     32.77 o
   5   4   8      191.63      206.60     21.72 o
   6   4   8      152.12      216.07     21.77 o
   7   4   8      374.33      402.61     31.06 o
   8   4   8       21.39      -15.17     15.17 o
   9   4   8        0.07       10.88     18.14 o
  10   4   8       34.07       32.02     22.73 o
  11   4   8       25.21       34.05     23.82 o
  12   4   8       31.29       39.53     23.52 o
 -16   5   8       80.69       90.98     40.53 o
 -15   5   8        6.49        3.23     55.88 o
 -14   5   8        5.66      -10.86     28.22 o
 -13   5   8      223.07      264.59     39.81 o
 -12   5   8       71.96       45.38     30.24 o
 -11   5   8      735.37      727.69     49.02 o
 -10   5   8      462.50      448.34     39.09 o
  -9   5   8      152.90      166.15     27.00 o
  -8   5   8        6.07       25.07     19.00 o
  -7   5   8      853.71      776.69     28.11 o
  -6   5   8      627.41      630.43     21.71 o
  -5   5   8      419.63      415.25     18.82 o
  -4   5   8     1345.97     1411.98     31.51 o
  -3   5   8      346.70      308.25     16.03 o
  -2   5   8        0.10       -3.94      9.38 o
  -1   5   8      851.98      866.26     27.70 o
   0   5   8      496.68      537.32     36.42 o
   1   5   8      257.01      254.21     15.24 o
   2   5   8     3445.67     3527.13     55.87 o
   3   5   8       61.37       56.59     14.04 o
   4   5   8      719.66      715.11     33.67 o
   5   5   8      545.65      518.68     29.66 o
   6   5   8     1184.99     1209.56     47.60 o
   7   5   8        4.08       23.22     13.18 o
   8   5   8      112.63      129.30     32.58 o
   9   5   8      390.28      441.14     33.92 o
  10   5   8        3.40       -8.76     19.78 o
  11   5   8        0.49       29.95     24.61 o
  12   5   8       12.96       36.75     33.22 o
 -16   6   8       45.54       55.95     37.29 o
 -15   6   8        0.55        1.76     30.98 o
 -14   6   8      326.34      342.70     44.77 o
 -13   6   8       74.64       26.72     27.85 o
 -12   6   8        0.07      -11.55     22.68 o
 -11   6   8      366.03      351.78     53.21 o
 -10   6   8     1451.61     1331.24     57.04 o
  -9   6   8      149.49      150.68     17.06 o
  -8   6   8       83.10       50.35     13.88 o
  -7   6   8      104.16      102.11     22.52 o
  -6   6   8     1577.03     1475.43     32.39 o
  -5   6   8       30.48       35.06     10.60 o
  -4   6   8       49.35       50.42     10.67 o
  -3   6   8     2101.29     2187.73     39.40 o
  -2   6   8       14.00       -0.63      6.64 o
  -1   6   8     3040.70     2863.13     47.36 o
   0   6   8     1035.73     1069.15     32.94 o
   1   6   8      532.72      563.99     19.82 o
   2   6   8       90.42      106.04     14.20 o
   3   6   8      349.96      356.69     24.52 o
   4   6   8       15.32        8.02     10.76 o
   5   6   8        4.07       -2.48     12.42 o
   6   6   8      511.56      431.49     28.18 o
   7   6   8      117.77       65.74     24.97 o
   8   6   8      493.96      507.25     32.40 o
   9   6   8       66.09       68.41     23.18 o
  10   6   8       91.55      122.97     25.95 o
  11   6   8       32.33       44.54     23.11 o
  12   6   8        0.10        7.21     27.26 o
 -16   7   8        3.45       25.94     33.56 o
 -15   7   8      100.27       76.57     37.09 o
 -14   7   8        6.34       26.58     31.87 o
 -13   7   8       69.47       90.47     30.51 o
 -12   7   8       29.93       41.65     25.95 o
 -11   7   8      185.43      110.56     42.60 o
 -10   7   8     2211.58     2174.48     62.20 o
  -9   7   8        0.75        6.24     14.12 o
  -8   7   8       62.01       50.74     18.35 o
  -7   7   8      171.80      171.00     17.89 o
  -6   7   8      201.64      216.18     17.88 o
  -5   7   8     2022.40     1929.32     36.32 o
  -4   7   8      210.87      234.23     16.39 o
  -3   7   8     1165.94     1213.01     27.64 o
  -2   7   8      805.84      861.67     25.45 o
  -1   7   8       15.33       37.17     11.49 o
   0   7   8        1.47       25.87     13.74 o
   1   7   8     2055.67     2028.41     46.39 o
   2   7   8     2745.08     2716.80     49.08 o
   3   7   8        0.14       24.05     14.00 o
   4   7   8     1129.63     1038.28     35.90 o
   5   7   8     1281.14     1267.13     38.68 o
   6   7   8      556.45      593.75     39.85 o
   7   7   8        0.81        3.71     11.26 o
   8   7   8      246.09      205.25     29.14 o
   9   7   8        2.73       20.43     19.61 o
  10   7   8        3.84       23.74     21.03 o
  11   7   8        0.55       49.22     23.55 o
  12   7   8       13.76       31.26     29.11 o
 -16   8   8       15.21       -7.44     33.97 o
 -15   8   8       25.28      -12.58     28.69 o
 -14   8   8        1.93        0.60     26.67 o
 -13   8   8        0.27       -0.33     24.35 o
 -12   8   8       16.09       16.52     22.97 o
 -11   8   8       62.47       59.32     19.33 o
 -10   8   8       24.44       12.58     15.59 o
  -9   8   8      749.99      783.24     30.02 o
  -8   8   8      123.97      101.10     15.04 o
  -7   8   8     4420.28     4713.62     62.06 o
  -6   8   8      281.61      281.22     16.24 o
  -5   8   8        0.70       -3.33      9.12 o
  -4   8   8       26.91       30.04     10.37 o
  -3   8   8     1951.74     2131.63     42.11 o
  -2   8   8      311.27      302.21     18.65 o
  -1   8   8      509.41      542.75     27.78 o
   0   8   8      288.56      257.52     21.27 o
   1   8   8      573.60      611.06     30.98 o
   2   8   8        7.80      -13.16     13.16 o
   3   8   8      179.45      186.47     29.61 o
   4   8   8      409.08      455.55     29.71 o
   5   8   8     4590.56     4382.55     76.88 o
   6   8   8       43.51        7.50     13.49 o
   7   8   8      167.79      137.87     20.08 o
   8   8   8        0.25       17.19     17.61 o
   9   8   8        0.00      -14.53     14.53 o
  10   8   8       28.54       28.21     21.51 o
  11   8   8        0.22       -8.83     18.91 o
  12   8   8      119.27      179.31     37.69 o
 -16   9   8       82.06      102.39     38.32 o
 -15   9   8      218.98      160.45     40.29 o
 -14   9   8       17.38       29.90     29.54 o
 -13   9   8      109.03      116.33     32.49 o
 -12   9   8       15.61       10.92     14.29 o
 -11   9   8        2.25       12.04     31.24 o
 -10   9   8      414.61      477.66     29.97 o
  -9   9   8      471.97      438.78     37.28 o
  -8   9   8      771.18      732.54     40.36 o
  -7   9   8      109.52      133.58     21.41 o
  -6   9   8        0.12       -6.08      8.42 o
  -5   9   8      324.86      354.62     21.29 o
  -4   9   8      848.38      806.42     27.94 o
  -3   9   8     1525.42     1433.00     34.82 o
  -2   9   8      345.85      356.01     26.03 o
  -1   9   8      765.06      832.39     32.29 o
   0   9   8       15.47       28.33     14.38 o
   1   9   8      363.97      499.98     33.69 o
   2   9   8     1102.71     1010.89     61.73 o
   3   9   8      619.73      631.72     32.32 o
   4   9   8     1756.24     1790.07     46.94 o
   5   9   8      294.54      311.33     26.12 o
   6   9   8        0.82       -2.99     16.66 o
   7   9   8      139.65      114.82     21.06 o
   8   9   8        6.54        2.83     16.11 o
   9   9   8        9.79      -16.80     17.56 o
  10   9   8        8.08       24.49     18.62 o
  11   9   8       56.23       52.81     52.71 o
  12   9   8       25.70       33.39     29.82 o
 -15  10   8       15.07        1.40     28.74 o
 -14  10   8       25.14       45.13     32.29 o
 -13  10   8       25.21       10.88     30.42 o
 -12  10   8       97.89       79.08     24.51 o
 -11  10   8      624.54      680.40     35.43 o
 -10  10   8        5.57       18.64     15.26 o
  -9  10   8      335.75      352.96     35.95 o
  -8  10   8      156.24      194.91     25.70 o
  -7  10   8      923.76      917.46     44.26 o
  -6  10   8       38.71       33.16     14.41 o
  -5  10   8      417.68      484.60     35.51 o
  -4  10   8       51.94       43.77     14.44 o
  -3  10   8      938.57      959.29     37.46 o
  -2  10   8      929.95      910.11     38.74 o
  -1  10   8     1101.81     1024.49     40.36 o
   0  10   8        0.08      -14.77     16.07 o
   1  10   8      828.93      822.89     41.23 o
   2  10   8      963.76      956.97     43.26 o
   3  10   8       65.45       66.32     14.56 o
   4  10   8      220.24      272.51     23.38 o
   5  10   8       13.78       12.47     14.23 o
   6  10   8       36.40        9.08     17.28 o
   7  10   8       48.26       27.36     18.97 o
   8  10   8        0.10        5.17     15.51 o
   9  10   8        1.79        0.23     17.01 o
  10  10   8       31.86       61.42     20.99 o
  11  10   8      123.83       97.65     32.97 o
 -15  11   8        4.93      -32.23     38.49 o
 -14  11   8      223.65      151.43     34.92 o
 -13  11   8      180.41      187.30     25.50 o
 -12  11   8       91.54       64.22     20.62 o
 -11  11   8       23.40       59.40     26.02 o
 -10  11   8      272.44      284.64     35.35 o
  -9  11   8      217.45      260.41     30.15 o
  -8  11   8      937.42     1028.12     47.29 o
  -7  11   8        0.03       21.27     16.79 o
  -6  11   8     3893.50     3854.66     75.50 o
  -5  11   8     1023.42     1056.91     28.39 o
  -4  11   8       63.01       69.43     15.95 o
  -3  11   8      894.77      870.34     38.17 o
  -2  11   8     2965.00     2900.08     64.03 o
  -1  11   8     1634.19     1581.31     64.67 o
   0  11   8       73.14       74.16     18.70 o
   1  11   8      115.12       87.06     21.03 o
   2  11   8       23.37        7.37     11.28 o
   3  11   8      341.15      349.12     30.60 o
   4  11   8     1265.93     1267.22     39.06 o
   5  11   8       49.43       52.78     16.87 o
   6  11   8      228.18      201.51     40.34 o
   7  11   8       33.86       25.27     18.80 o
   8  11   8      154.14      196.46     30.75 o
   9  11   8       48.62       77.07     19.59 o
  10  11   8       71.53       66.36     25.06 o
  11  11   8       74.44       81.89     33.54 o
 -15  12   8        9.47       28.14     35.57 o
 -14  12   8       33.19       88.03     37.49 o
 -13  12   8       27.95        3.04     22.22 o
 -12  12   8       23.51       50.14     20.28 o
 -11  12   8       48.73       -6.51     30.61 o
 -10  12   8       58.26       40.49     37.46 o
  -9  12   8       57.42       60.63     20.65 o
  -8  12   8      315.09      304.53     31.49 o
  -7  12   8        2.03       -0.40     21.44 o
  -6  12   8      188.83       94.56     20.87 o
  -5  12   8     1322.10     1300.84     36.83 o
  -4  12   8      857.45      852.72     47.78 o
  -3  12   8      325.64      393.79     46.05 o
  -2  12   8      299.23      328.96     31.81 o
  -1  12   8       24.14        5.42     26.71 o
   0  12   8      198.62      236.52     29.60 o
   1  12   8      937.64     1053.33     50.40 o
   2  12   8       90.34       75.35     16.73 o
   3  12   8      460.88      524.92     35.89 o
   4  12   8      120.57      110.24     20.96 o
   5  12   8       12.03        4.73     20.20 o
   6  12   8       20.68       18.63     17.53 o
   7  12   8      131.37      114.67     23.31 o
   8  12   8      209.67      240.27     29.95 o
   9  12   8      204.37      220.36     37.43 o
  10  12   8       35.02       85.60     40.70 o
  11  12   8        8.19        6.29     24.44 o
 -14  13   8      177.15      208.30     31.60 o
 -13  13   8        4.43        1.49     49.93 o
 -12  13   8      617.25      605.02     39.21 o
 -11  13   8       98.47       82.40     47.77 o
 -10  13   8       76.62       90.75     57.88 o
  -9  13   8        0.50       15.51     19.32 o
  -8  13   8      105.81      117.71     23.97 o
  -7  13   8      128.95      146.59     27.94 o
  -6  13   8     1007.82     1093.58     37.14 o
  -5  13   8        2.46        7.75     18.57 o
  -4  13   8       12.89        9.75     19.41 o
  -3  13   8      197.36      218.69     32.65 o
  -2  13   8      594.32      606.08     40.54 o
  -1  13   8        6.96        7.27     16.72 o
   0  13   8     2016.28     1965.14     80.38 o
   1  13   8      330.79      301.19     28.37 o
   2  13   8       37.60       38.77     18.19 o
   3  13   8       84.65      107.20     21.92 o
   4  13   8       49.67       52.43     21.62 o
   5  13   8      214.35      199.65     23.40 o
   6  13   8        2.86       -3.27     15.31 o
   7  13   8       62.02       20.60     17.06 o
   8  13   8      196.91      226.41     34.92 o
   9  13   8       20.72       38.51     29.20 o
  10  13   8      371.62      409.40     42.08 o
 -14  14   8       51.47       58.95     26.20 o
 -13  14   8      201.83      255.06     33.08 o
 -12  14   8      133.45      170.41     59.03 o
 -11  14   8       14.61      -18.33     43.21 o
 -10  14   8       58.97      100.03     28.38 o
  -9  14   8       10.24       20.99     37.30 o
  -8  14   8      106.69       87.94     26.64 o
  -7  14   8      222.61      214.77     35.72 o
  -6  14   8      118.04      123.14     39.92 o
  -5  14   8       96.80       89.62     36.35 o
  -4  14   8      549.28      600.31     49.95 o
  -3  14   8      556.37      474.41     45.21 o
  -2  14   8       26.67       28.64     23.66 o
  -1  14   8      160.87      182.02     27.02 o
   0  14   8      336.15      348.32     33.55 o
   1  14   8       35.76       28.27     12.03 o
   2  14   8      517.17      575.45     45.61 o
   3  14   8      189.40      193.08     34.03 o
   4  14   8       68.16       53.63     23.84 o
   5  14   8       54.89       44.36     16.12 o
   6  14   8        6.88      -13.31     15.51 o
   7  14   8      142.88      157.92     24.00 o
   8  14   8        0.26       10.27     23.21 o
   9  14   8        0.95      -22.22     22.79 o
  10  14   8       97.90       59.20     33.51 o
 -13  15   8        6.71       20.75     22.79 o
 -12  15   8        8.22      -16.83     47.02 o
 -11  15   8      190.86      215.88     37.15 o
 -10  15   8        3.28       31.32     25.02 o
  -9  15   8        0.95      -23.69     28.35 o
  -8  15   8       46.33       50.35     38.49 o
  -7  15   8       28.07       -8.65     26.13 o
  -6  15   8       32.00       30.22     23.85 o
  -5  15   8      139.44      109.35     28.67 o
  -4  15   8     2213.15     2213.51     81.30 o
  -3  15   8      741.74      820.04     55.80 o
  -2  15   8      179.10      175.90     33.32 o
  -1  15   8      125.96      140.52     23.54 o
   0  15   8      749.32      668.99     44.97 o
   1  15   8      321.99      322.31     33.30 o
   2  15   8      231.18      223.56     27.16 o
   3  15   8       36.10       34.75     22.07 o
   4  15   8       65.56       73.84     23.86 o
   5  15   8       19.13       52.81     22.67 o
   6  15   8       35.33       42.36     16.73 o
   7  15   8        3.59       -8.95     21.40 o
   8  15   8        3.39       -7.75     22.41 o
   9  15   8        1.02        7.07     22.83 o
  10  15   8       70.56       81.69     30.61 o
 -13  16   8      139.52      261.02     70.56 o
 -12  16   8       66.07      102.79     61.52 o
 -11  16   8        0.16       17.54     27.49 o
 -10  16   8       65.96       23.30     24.06 o
  -9  16   8        0.97       19.23     23.01 o
  -8  16   8      170.39      144.61     39.28 o
  -7  16   8      638.06      657.22     56.76 o
  -6  16   8      394.35      483.77     49.02 o
  -5  16   8       84.28       89.00     39.98 o
  -4  16   8      508.06      549.93     51.40 o
  -3  16   8       59.55       49.10     25.20 o
  -2  16   8      186.87      207.49     47.85 o
  -1  16   8       60.51       95.93     22.65 o
   0  16   8      456.11      423.77     42.42 o
   1  16   8       58.54       14.49     20.32 o
   2  16   8        3.15       13.92     19.27 o
   3  16   8        0.04      -11.31     18.98 o
   4  16   8      155.07      225.96     30.23 o
   5  16   8        0.16       52.26     20.66 o
   6  16   8       59.43      100.24     21.15 o
   7  16   8        2.07       32.49     21.45 o
   8  16   8       20.64       42.99     24.90 o
   9  16   8       11.92        2.21     21.95 o
 -12  17   8      109.62      148.27     60.31 o
 -11  17   8        0.49       45.47     27.06 o
 -10  17   8        9.58        6.77     23.75 o
  -9  17   8       89.66       61.32     27.14 o
  -8  17   8        0.98       52.62     26.05 o
  -7  17   8        0.37       50.97     24.85 o
  -6  17   8       26.47       45.88     27.04 o
  -5  17   8       12.96       27.53     22.75 o
  -4  17   8      390.63      397.04     46.83 o
  -3  17   8       85.88      170.11     41.39 o
  -2  17   8      207.16      262.72     44.70 o
  -1  17   8        0.93       24.18     20.71 o
   0  17   8        0.02       13.75     13.51 o
   1  17   8       32.86       53.57     26.07 o
   2  17   8       25.55       54.84     21.79 o
   3  17   8       10.19       -9.07     18.82 o
   4  17   8        4.11       18.83     19.68 o
   5  17   8       39.80       58.22     21.14 o
   6  17   8        0.40      -26.48     28.97 o
   7  17   8       74.52       84.47     65.74 o
   8  17   8       25.41        3.24     22.53 o
   9  17   8       17.46        3.47     26.24 o
 -12  18   8       41.22       -1.44     51.02 o
 -11  18   8       13.81       73.19     33.49 o
 -10  18   8      385.39      387.44     49.42 o
  -9  18   8        8.00       13.35     23.81 o
  -8  18   8       34.53       28.72     25.32 o
  -7  18   8      232.12      302.82     53.89 o
  -6  18   8       59.70       76.52     28.51 o
  -5  18   8        8.69        8.57     26.81 o
  -4  18   8      275.31      230.27     48.14 o
  -3  18   8       10.87        8.21     21.29 o
  -2  18   8      244.50      200.33     34.60 o
  -1  18   8        0.01        1.12     18.42 o
   0  18   8       23.99       21.18     21.51 o
   1  18   8       46.38       46.16     23.99 o
   2  18   8       41.64       50.69     21.15 o
   3  18   8       81.86      162.14     28.43 o
   4  18   8       72.00       65.94     33.66 o
   5  18   8       13.30      -27.31     27.35 o
   6  18   8      119.51      102.30     38.26 o
   7  18   8      249.92      226.23     48.82 o
   8  18   8      225.15      331.59     55.76 o
 -11  19   8      296.32      251.22     43.47 o
 -10  19   8        5.37        1.88     26.52 o
  -9  19   8       77.03      125.41     35.59 o
  -8  19   8       70.83       49.33     42.20 o
  -7  19   8        2.63      -19.54     19.54 o
  -6  19   8       28.95       40.08     27.09 o
  -5  19   8      215.93      187.60     64.96 o
  -4  19   8        6.06      -33.23     33.23 o
  -3  19   8       78.56       85.16     27.27 o
  -2  19   8      366.93      357.17     43.97 o
  -1  19   8      278.39      308.83     41.02 o
   0  19   8       54.92       29.48     23.51 o
   1  19   8       24.78       41.69     21.99 o
   2  19   8       24.05       42.16     25.68 o
   3  19   8       62.39       61.67     24.60 o
   4  19   8       74.43       66.95     34.68 o
   5  19   8        1.58      -18.91     41.34 o
   6  19   8       20.87       45.22     36.50 o
   7  19   8       93.45       26.42     36.20 o
 -10  20   8        3.65       27.11     37.14 o
  -9  20   8      697.85      704.12     78.61 o
  -8  20   8      354.13      318.66     47.70 o
  -7  20   8       18.29       34.48     29.70 o
  -6  20   8        1.32       31.00     22.95 o
  -5  20   8       81.41       97.51     30.89 o
  -4  20   8      117.73       71.47     26.10 o
  -3  20   8       27.34      -10.03     44.38 o
  -2  20   8      137.47      195.16     55.29 o
  -1  20   8       49.04       77.80     30.89 o
   0  20   8       55.23       50.55     27.18 o
   1  20   8       12.17       53.33     24.47 o
   2  20   8        2.97       29.97     22.16 o
   3  20   8      288.00      309.27     34.52 o
   4  20   8       47.35       82.79     37.22 o
   5  20   8       55.42       62.94     37.70 o
   6  20   8       32.10       96.85     39.94 o
 -10  21   8       47.36       13.27     55.90 o
  -9  21   8       23.11       24.62     26.97 o
  -8  21   8       28.28       70.22     33.61 o
  -7  21   8      143.13      161.68     33.14 o
  -6  21   8       33.94        6.31     26.23 o
  -5  21   8      411.52      458.87     50.86 o
  -4  21   8      115.84      108.71     27.19 o
  -3  21   8       19.67       -2.35     24.01 o
  -2  21   8      216.37      208.85     56.69 o
  -1  21   8        1.93       29.85     27.83 o
   0  21   8       27.48       35.87     38.98 o
   1  21   8      143.21      186.97     33.96 o
   2  21   8      153.22      141.07     27.31 o
   3  21   8      116.76      108.10     44.42 o
   4  21   8        2.56       14.75     31.18 o
   5  21   8        1.18       25.30     33.32 o
   6  21   8       41.22       42.11     36.72 o
  -8  22   8       39.10       68.36     31.22 o
  -7  22   8      443.67      538.59     58.87 o
  -6  22   8        3.18        7.78     24.52 o
  -5  22   8      174.35      146.27     52.61 o
  -4  22   8        1.24        7.39     22.98 o
  -3  22   8      151.59      107.54     38.67 o
  -2  22   8        0.91        6.45     19.94 o
  -1  22   8        8.78       24.99     28.17 o
   0  22   8        8.82       30.99     23.59 o
   1  22   8        3.48       29.74     20.44 o
   2  22   8       94.19      160.64     48.65 o
   3  22   8      109.74      106.53     37.82 o
   4  22   8        0.52       33.35     33.97 o
   5  22   8       78.62       90.64     71.77 o
  -7  23   8       24.87       20.25     44.05 o
  -6  23   8        8.55       27.43     26.12 o
  -5  23   8      207.62      298.62     43.96 o
  -4  23   8        9.30       27.24     30.51 o
  -3  23   8        0.02        2.16     26.14 o
  -2  23   8        5.28       10.86     37.90 o
  -1  23   8        1.90        6.00     33.45 o
   0  23   8       25.45       24.17     23.78 o
   1  23   8       29.06      -59.73     61.21 o
   2  23   8        0.11       65.03     35.72 o
   3  23   8        0.01       31.55     41.51 o
  -5  24   8      165.99      107.37     37.87 o
  -4  24   8       60.58      103.99     40.67 o
  -3  24   8        6.17       24.44     20.74 o
  -2  24   8       31.55       67.09     29.77 o
  -1  24   8       22.93       56.46     42.54 o
   0  24   8       20.25      108.95     47.92 o
   1  24   8        0.55      106.65     65.50 o
 -15   0   9       54.28       79.73     52.36 o
 -13   0   9      136.66      167.24     47.19 o
 -11   0   9      156.35       83.19     37.68 o
  -9   0   9     2073.24     1931.20     98.59 o
  -7   0   9     3474.09     3515.16    134.12 o
  -5   0   9      148.34      130.77     35.54 o
  -3   0   9     1618.92     1529.34     57.22 o
  -1   0   9     4394.26     4265.34     77.71 o
   1   0   9     6096.41     5977.79    150.44 o
   3   0   9      207.04      164.86     67.96 o
   5   0   9       70.48      130.44     31.33 o
   7   0   9      308.72      249.01     44.07 o
   9   0   9       55.01       11.34     68.72 o
  11   0   9        0.17       15.66     28.08 o
 -16   1   9        8.37       -4.12     31.35 o
 -15   1   9        0.37      -30.50     30.50 o
 -14   1   9       50.49       68.12     32.88 o
 -13   1   9      244.46      224.55     37.65 o
 -12   1   9       24.28       26.21     26.52 o
 -11   1   9      329.37      262.01     42.37 o
 -10   1   9      102.01      134.50     28.15 o
  -9   1   9       90.06       45.05     22.74 o
  -8   1   9      278.07      319.91     61.10 o
  -7   1   9      312.58      356.79     46.21 o
  -6   1   9     1164.13     1263.66     53.75 o
  -5   1   9     1572.08     1582.64     59.88 o
  -4   1   9     1089.61     1035.78     31.61 o
  -3   1   9     1105.65      982.06     22.72 o
  -2   1   9     2358.13     2273.10     39.76 o
  -1   1   9     4260.02     4402.16     52.12 o
   0   1   9        1.99       -5.59      9.96 o
   1   1   9       62.05       63.72     12.85 o
   2   1   9     1405.85     1358.60     36.14 o
   3   1   9       42.17       58.26     17.07 o
   4   1   9       52.11       49.49     16.35 o
   5   1   9       46.56      101.81     19.31 o
   6   1   9        7.10       -0.72     11.85 o
   7   1   9      102.99      106.40     21.53 o
   8   1   9      261.81      243.53     31.80 o
   9   1   9        0.16       -6.56     31.20 o
  10   1   9      538.38      546.32     50.10 o
  11   1   9        6.22       16.57     20.59 o
  12   1   9        9.38        9.13     22.91 o
 -16   2   9      105.71       73.54     36.80 o
 -15   2   9        0.06       30.25     54.51 o
 -14   2   9       18.44       36.01     29.71 o
 -13   2   9      148.88      144.12     57.78 o
 -12   2   9       39.76       15.01     25.13 o
 -11   2   9      151.92      133.65     29.77 o
 -10   2   9      483.22      563.38     45.64 o
  -9   2   9      153.09      122.12     25.34 o
  -8   2   9       17.17       12.74     23.43 o
  -7   2   9      682.78      701.19     44.77 o
  -6   2   9       51.77       37.64     18.98 o
  -5   2   9      172.47      215.95     24.74 o
  -4   2   9      660.39      648.20     21.13 o
  -3   2   9        1.64        7.59     10.08 o
  -2   2   9     1592.24     1574.52     36.00 o
  -1   2   9      614.04      596.94     19.06 o
   0   2   9     2010.50     2029.36     37.16 o
   1   2   9       42.88       35.73     14.62 o
   2   2   9      658.26      754.03     29.74 o
   3   2   9       11.52        2.47     14.73 o
   4   2   9      130.46      125.58     21.23 o
   5   2   9       10.90       20.83     16.08 o
   6   2   9      207.58      200.58     26.05 o
   7   2   9       15.64       32.95     23.58 o
   8   2   9      604.70      686.94     41.53 o
   9   2   9      246.21      277.20     28.75 o
  10   2   9      427.06      449.11     42.18 o
  11   2   9       33.70       27.50     21.49 o
  12   2   9       11.17        2.54     25.37 o
 -16   3   9       33.54       28.41     34.24 o
 -15   3   9      154.10      177.79     56.32 o
 -14   3   9       10.23       34.47     47.92 o
 -13   3   9       12.24      -34.45     34.45 o
 -12   3   9       39.31       34.17     25.40 o
 -11   3   9        0.59      -20.50     20.50 o
 -10   3   9     1080.32     1129.08     55.66 o
  -9   3   9     1302.63     1426.70     59.94 o
  -8   3   9      335.90      301.59     33.64 o
  -7   3   9       49.10       51.13     22.70 o
  -6   3   9       21.40       43.55     39.06 o
  -5   3   9     1547.31     1470.90     35.93 o
  -4   3   9      104.72      143.68     21.53 o
  -3   3   9      412.33      379.97     20.05 o
  -2   3   9     1751.16     1869.86     39.31 o
  -1   3   9      879.42      899.87     29.96 o
   0   3   9       39.40       64.79     10.95 o
   1   3   9     1054.23     1098.98     34.24 o
   2   3   9       23.11        3.10     12.50 o
   3   3   9      622.86      744.82     36.07 o
   4   3   9      501.10      522.77     32.30 o
   5   3   9     1701.17     1686.07     48.97 o
   6   3   9      267.86      319.89     28.43 o
   7   3   9       14.85       25.18     20.87 o
   8   3   9      606.22      635.26     38.79 o
   9   3   9      535.83      623.10     40.44 o
  10   3   9       28.90      -15.58     23.37 o
  11   3   9        0.01       34.09     20.91 o
  12   3   9        0.18       44.13     25.39 o
 -16   4   9       20.49       20.21     85.52 o
 -15   4   9       66.70      115.08     37.45 o
 -14   4   9        2.23      -22.57     22.57 o
 -13   4   9      111.63      155.85     35.91 o
 -12   4   9        5.35       18.64     27.94 o
 -11   4   9        4.50       -5.77     21.03 o
 -10   4   9       22.34       -4.63     19.72 o
  -9   4   9      263.00      304.50     33.08 o
  -8   4   9      267.78      306.14     32.88 o
  -7   4   9     1230.98     1186.84     51.66 o
  -6   4   9     2361.54     2220.05     39.42 o
  -5   4   9      445.48      490.34     26.26 o
  -4   4   9     2102.64     1916.87     42.95 o
  -3   4   9     3378.79     3211.16     51.99 o
  -2   4   9      177.51      207.79     17.89 o
  -1   4   9      874.93      798.44     29.12 o
   0   4   9        2.01        6.78      9.07 o
   1   4   9      406.41      432.14     30.52 o
   2   4   9      442.23      481.27     28.82 o
   3   4   9      725.04      848.60     37.33 o
   4   4   9      303.07      361.13     27.75 o
   5   4   9      576.64      588.94     37.03 o
   6   4   9        1.14       -5.92     14.60 o
   7   4   9        5.95       10.90     19.15 o
   8   4   9      205.16      203.34     26.24 o
   9   4   9      140.44      181.99     42.61 o
  10   4   9       19.44       29.36     21.99 o
  11   4   9       13.80       30.80     24.30 o
  12   4   9       11.78        9.28     24.10 o
 -16   5   9       88.87       85.48     39.03 o
 -15   5   9       25.52       19.69     30.77 o
 -14   5   9       93.43       52.86     30.95 o
 -13   5   9       16.23       -4.52     24.87 o
 -12   5   9       30.43       -9.33     23.88 o
 -11   5   9      362.45      314.67     37.56 o
 -10   5   9      118.55       98.92     25.14 o
  -9   5   9      296.47      333.87     33.97 o
  -8   5   9       21.95        0.27     40.02 o
  -7   5   9      213.89      187.12     19.37 o
  -6   5   9      199.97      272.31     27.91 o
  -5   5   9      770.96      768.81     29.01 o
  -4   5   9     5065.85     4904.85     89.53 o
  -3   5   9     2001.92     1958.41     39.84 o
  -2   5   9       71.00       60.54     13.55 o
  -1   5   9     1737.16     1756.62     40.54 o
   0   5   9      113.70      112.91     16.39 o
   1   5   9      572.59      610.82     28.96 o
   2   5   9      135.89      167.97     19.90 o
   3   5   9        4.85       11.74     15.45 o
   4   5   9      139.19      122.31     25.05 o
   5   5   9       26.31        0.00     10.54 o
   6   5   9      199.33      256.04     35.56 o
   7   5   9       42.72       52.38     15.99 o
   8   5   9        0.10       -5.69     18.21 o
   9   5   9        5.38       31.51     28.13 o
  10   5   9      111.90      156.74     29.37 o
  11   5   9        3.88       21.13     28.96 o
  12   5   9      100.73       88.52     26.95 o
 -16   6   9       33.54       32.98     35.08 o
 -15   6   9       47.06      100.58     34.79 o
 -14   6   9        3.33      -21.57     26.74 o
 -13   6   9      152.31      104.30     31.55 o
 -12   6   9        3.05      -15.23     21.94 o
 -11   6   9       30.11       34.40     25.55 o
 -10   6   9      367.69      318.28     48.43 o
  -9   6   9      203.77      240.01     30.12 o
  -8   6   9      371.74      378.29     32.47 o
  -7   6   9      807.87      823.08     31.14 o
  -6   6   9      913.03      883.79     33.01 o
  -5   6   9       11.10        5.73     11.90 o
  -4   6   9     1127.78     1103.95     34.03 o
  -3   6   9       89.67      136.05     17.06 o
  -2   6   9      138.41      118.41     15.45 o
  -1   6   9       16.31        1.13     11.58 o
   0   6   9       22.92       29.43     15.53 o
   1   6   9      248.84      247.98     18.73 o
   2   6   9      532.97      639.49     58.15 o
   3   6   9      515.77      565.64     34.78 o
   4   6   9      645.89      709.71     36.25 o
   5   6   9      443.83      396.18     29.94 o
   6   6   9     1492.03     1575.88     82.14 o
   7   6   9       14.17       26.68     20.31 o
   8   6   9       78.29       61.38     21.17 o
   9   6   9       11.64       37.79     22.17 o
  10   6   9        2.62       22.60     23.11 o
  11   6   9        4.86        2.74     25.42 o
 -16   7   9        3.09      -31.40     31.40 o
 -15   7   9      118.32      138.84     39.35 o
 -14   7   9      104.13      143.15     94.95 o
 -13   7   9      184.02      153.20     34.13 o
 -12   7   9        2.30       -8.61     22.31 o
 -11   7   9        9.18      -16.32     24.06 o
 -10   7   9        3.34       15.89     20.18 o
  -9   7   9      170.56      181.47     19.78 o
  -8   7   9      626.30      668.27     32.10 o
  -7   7   9      702.92      718.22     30.07 o
  -6   7   9        1.23      -17.36     18.06 o
  -5   7   9      610.70      620.60     41.08 o
  -4   7   9      324.33      351.13     23.49 o
  -3   7   9       66.81       77.04     14.97 o
  -2   7   9     2287.54     2246.88     49.71 o
  -1   7   9      323.28      353.28     23.19 o
   0   7   9      284.11      323.38     27.47 o
   1   7   9       73.93       79.19     20.66 o
   2   7   9      256.07      237.07     22.44 o
   3   7   9      775.79      703.90     35.88 o
   4   7   9       51.99       13.32     24.63 o
   5   7   9        2.17        5.87     15.00 o
   6   7   9       36.85       48.77     17.30 o
   7   7   9        2.14      -14.37     15.65 o
   8   7   9      105.89       67.86     20.35 o
   9   7   9        0.07        7.05     21.01 o
  10   7   9      208.94      257.35     36.38 o
  11   7   9       32.07      -21.55     29.12 o
 -15   8   9       25.59        0.18     31.31 o
 -14   8   9       75.40       98.68     33.34 o
 -13   8   9       52.28       17.99     26.87 o
 -12   8   9       39.99       16.88     24.76 o
 -11   8   9      111.76       93.02     38.95 o
 -10   8   9      551.31      581.13     30.15 o
  -9   8   9       32.46        7.95     14.82 o
  -8   8   9      342.87      334.00     37.36 o
  -7   8   9      167.15      156.22     17.81 o
  -6   8   9       16.19       21.03     12.66 o
  -5   8   9       75.69       43.69     13.68 o
  -4   8   9      357.25      369.40     31.20 o
  -3   8   9      643.64      692.49     32.15 o
  -2   8   9       86.80      109.32     28.64 o
  -1   8   9      374.84      342.95     28.38 o
   0   8   9      340.08      366.98     28.60 o
   1   8   9      393.86      406.81     35.18 o
   2   8   9      615.13      640.25     27.99 o
   3   8   9      906.31      920.19     35.16 o
   4   8   9       20.42        6.79     10.81 o
   5   8   9       61.19       61.39     18.86 o
   6   8   9        3.48       10.78     19.36 o
   7   8   9       46.24       63.18     23.30 o
   8   8   9       83.91      134.76     28.84 o
   9   8   9        5.68       13.80     24.31 o
  10   8   9        2.55      -24.04     24.04 o
  11   8   9       15.21       -2.86     25.08 o
 -15   9   9       98.88       83.87     34.46 o
 -14   9   9       16.55       16.82     35.35 o
 -13   9   9      559.30      516.88     47.82 o
 -12   9   9       83.30       87.97     27.34 o
 -11   9   9      471.88      476.08     33.72 o
 -10   9   9      125.85      157.91     28.36 o
  -9   9   9      204.39      229.21     22.30 o
  -8   9   9        0.08        3.57     11.64 o
  -7   9   9        0.15       -9.74     14.35 o
  -6   9   9      512.74      450.96     24.64 o
  -5   9   9       62.48       70.80     15.13 o
  -4   9   9        2.92       -1.06     12.69 o
  -3   9   9        8.29       25.35     13.73 o
  -2   9   9      708.38      776.71     60.18 o
  -1   9   9      616.14      709.23     37.64 o
   0   9   9      409.57      440.59     30.91 o
   1   9   9      343.34      348.10     34.72 o
   2   9   9       41.03       26.06     24.93 o
   3   9   9      201.88      219.00     27.91 o
   4   9   9      512.93      533.95     34.63 o
   5   9   9      620.92      661.83     36.87 o
   6   9   9       15.49       43.51     25.20 o
   7   9   9       70.95       55.75     19.96 o
   8   9   9      132.06      172.87     57.24 o
   9   9   9       26.23       -8.16     31.11 o
  10   9   9       31.98        2.43     34.06 o
  11   9   9       19.89       13.53     25.81 o
 -15  10   9        2.24       -8.32     29.16 o
 -14  10   9      142.69      129.53     33.34 o
 -13  10   9       36.48       20.64     26.20 o
 -12  10   9      138.45      150.36     29.40 o
 -11  10   9      190.92      179.41     22.79 o
 -10  10   9      146.46      110.16     19.48 o
  -9  10   9       35.08       56.69     33.65 o
  -8  10   9        3.44       13.78     17.87 o
  -7  10   9      788.73      778.46     28.78 o
  -6  10   9     2760.58     2654.12     53.90 o
  -5  10   9      211.67      217.79     20.18 o
  -4  10   9      159.60      116.51     25.61 o
  -3  10   9      387.84      377.98     33.87 o
  -2  10   9      231.51      281.08     25.89 o
  -1  10   9      285.75      338.72     32.62 o
   0  10   9     1189.55     1102.56     49.28 o
   1  10   9      561.56      566.37     41.05 o
   2  10   9     1142.37     1099.21     45.67 o
   3  10   9      422.07      434.84     62.38 o
   4  10   9       10.86       25.70     14.71 o
   5  10   9        2.27       -4.86     14.82 o
   6  10   9       45.42       63.55     23.02 o
   7  10   9       86.40       58.61     23.00 o
   8  10   9        4.00       12.48     21.26 o
   9  10   9        9.26      -18.76     19.00 o
  10  10   9       33.10       15.50     34.91 o
  11  10   9      120.25      148.70     45.54 o
 -15  11   9        1.76      -19.33     28.66 o
 -14  11   9       83.07       97.07     31.93 o
 -13  11   9       15.79       25.32     25.40 o
 -12  11   9        0.98       -7.36     17.04 o
 -11  11   9       12.18        3.21     15.68 o
 -10  11   9        3.42      -10.36     28.22 o
  -9  11   9        0.95       -3.62     25.45 o
  -8  11   9       66.61       54.06     21.93 o
  -7  11   9      138.34      133.95     27.64 o
  -6  11   9      182.98      217.99     29.60 o
  -5  11   9     1654.86     1675.09     55.20 o
  -4  11   9       39.86       41.20     14.74 o
  -3  11   9     1038.84     1010.12     47.47 o
  -2  11   9        7.39       22.93     17.70 o
  -1  11   9        1.98       20.43     17.81 o
   0  11   9       34.78       43.77     26.40 o
   1  11   9      879.82      963.17     49.82 o
   2  11   9      426.67      424.54     33.98 o
   3  11   9      331.28      375.91     40.09 o
   4  11   9        0.21       -8.79     13.35 o
   5  11   9        2.67      -13.79     13.79 o
   6  11   9      119.98      103.30     21.90 o
   7  11   9      294.77      338.15     52.78 o
   8  11   9       62.18      107.50     27.69 o
   9  11   9       22.53       43.17     20.90 o
  10  11   9        1.32      -28.79     28.79 o
 -14  12   9       33.61       44.92     32.28 o
 -13  12   9      174.23      228.16     26.02 o
 -12  12   9       38.14        9.00     29.08 o
 -11  12   9      116.72       97.30     55.61 o
 -10  12   9       82.43       85.86     49.12 o
  -9  12   9      150.82      201.27     31.12 o
  -8  12   9      259.84      242.99     30.32 o
  -7  12   9      106.30      106.47     14.60 o
  -6  12   9       59.96       47.34     13.53 o
  -5  12   9      127.83      131.96     18.39 o
  -4  12   9      396.44      411.83     42.21 o
  -3  12   9      274.80      301.92     37.30 o
  -2  12   9       28.26       22.02     22.40 o
  -1  12   9       26.57       46.09     20.53 o
   0  12   9      223.08      211.95     36.54 o
   1  12   9      496.83      418.86     41.10 o
   2  12   9       15.38       34.30     16.98 o
   3  12   9     1074.74     1152.48     49.55 o
   4  12   9       92.56       72.31     21.68 o
   5  12   9      297.86      299.42     27.39 o
   6  12   9       38.98       46.98     19.21 o
   7  12   9       18.98       31.30     21.93 o
   8  12   9       14.08       41.04     23.44 o
   9  12   9       34.97       23.20     27.51 o
  10  12   9       67.52       97.98     33.46 o
 -14  13   9       17.60       51.91     29.32 o
 -13  13   9       66.22       68.81     23.91 o
 -12  13   9        0.50      -21.61     40.83 o
 -11  13   9       46.24       58.86     45.47 o
 -10  13   9      260.02      272.22     64.15 o
  -9  13   9      285.79      242.32     35.68 o
  -8  13   9        0.60        4.71     31.73 o
  -7  13   9       15.88        2.75     22.03 o
  -6  13   9       82.82       37.36     29.64 o
  -5  13   9       53.37       34.05     32.83 o
  -4  13   9        1.31        1.53     19.74 o
  -3  13   9      552.53      540.69     81.94 o
  -2  13   9       19.23       32.46     24.67 o
  -1  13   9      100.42       66.89     26.59 o
   0  13   9      891.13      826.59     52.53 o
   1  13   9      141.75       87.68     30.30 o
   2  13   9     1706.82     1558.49     58.40 o
   3  13   9      112.26      101.81     24.34 o
   4  13   9       89.49      106.17     25.18 o
   5  13   9        2.97       -4.10     13.98 o
   6  13   9       46.10       79.62     20.79 o
   7  13   9       28.40       19.60     20.37 o
   8  13   9       11.68       -6.43     20.18 o
   9  13   9       11.62       18.56     27.58 o
  10  13   9       49.85       10.31     41.68 o
 -14  14   9       40.50       65.91     29.83 o
 -13  14   9        0.68       30.72     44.28 o
 -12  14   9       19.27       44.24     48.39 o
 -11  14   9      442.59      622.35     86.86 o
 -10  14   9      679.54      628.90     89.42 o
  -9  14   9       11.32       37.36     24.45 o
  -8  14   9       15.72       22.76     23.52 o
  -7  14   9       73.50       53.71     30.50 o
  -6  14   9        6.13       -8.15     33.99 o
  -5  14   9       18.51       -1.10     19.47 o
  -4  14   9     1404.43     1210.49     61.73 o
  -3  14   9       50.52       50.93     26.14 o
  -2  14   9      323.31      303.05     39.68 o
  -1  14   9     1072.32     1120.48     70.05 o
   0  14   9      150.85       93.26     31.76 o
   1  14   9      469.47      472.57     40.19 o
   2  14   9      435.95      397.84     43.52 o
   3  14   9        1.39       17.21     26.37 o
   4  14   9        4.86       23.88     21.71 o
   5  14   9       17.61       31.50     21.75 o
   6  14   9        1.14        5.50     16.28 o
   7  14   9      116.44      121.86     22.83 o
   8  14   9       55.30       -0.67     28.25 o
   9  14   9        2.34       58.82     33.64 o
 -13  15   9      221.06      242.34     62.05 o
 -12  15   9        3.03       64.69     54.45 o
 -11  15   9      118.05      157.38     63.27 o
 -10  15   9      133.41      149.49     32.70 o
  -9  15   9      149.67      181.86     42.12 o
  -8  15   9       10.05       46.88     22.96 o
  -7  15   9      424.65      422.42     91.03 o
  -6  15   9      369.09      360.29     64.43 o
  -5  15   9      170.13      134.80     32.59 o
  -4  15   9       72.51      101.40     29.08 o
  -3  15   9      198.17      215.97     35.84 o
  -2  15   9       48.94       89.32     28.08 o
  -1  15   9     2302.20     2222.13     70.91 o
   0  15   9      155.76      157.34     28.20 o
   1  15   9       16.48      -14.29     21.87 o
   2  15   9      184.98      137.45     28.57 o
   3  15   9       40.33       83.00     24.20 o
   4  15   9        3.25      -10.48     19.77 o
   5  15   9        1.98       15.07     36.25 o
   6  15   9       83.58       60.91     25.98 o
   7  15   9       22.81       28.29     18.88 o
   8  15   9       23.88       -0.09     26.25 o
   9  15   9      487.31      547.55     55.58 o
 -13  16   9        6.22       -0.27     51.30 o
 -12  16   9      116.58      112.26     58.10 o
 -11  16   9      162.50      207.30     56.42 o
 -10  16   9      246.41      313.43     53.21 o
  -9  16   9      248.51      290.02     64.23 o
  -8  16   9       11.72       34.44     21.93 o
  -7  16   9        0.67      -13.89     20.23 o
  -6  16   9      337.55      280.11     40.08 o
  -5  16   9       27.62       47.56     27.99 o
  -4  16   9        0.33        0.17     22.60 o
  -3  16   9        1.58      -16.79     32.73 o
  -2  16   9        6.81      -25.86     38.79 o
  -1  16   9      113.61      112.35     41.37 o
   0  16   9       26.59       18.09     21.30 o
   1  16   9      205.40      103.36     45.84 o
   2  16   9        4.08       37.46     22.49 o
   3  16   9       67.95       96.10     29.87 o
   4  16   9       37.10       79.81     28.58 o
   5  16   9       46.77       74.24     25.31 o
   6  16   9       64.41       58.66     24.58 o
   7  16   9       73.12       83.62     51.54 o
   8  16   9        0.70      -10.72     23.80 o
 -12  17   9      172.28      266.47     70.22 o
 -11  17   9       53.95        6.96     38.28 o
 -10  17   9       21.26       53.26     28.03 o
  -9  17   9       27.30       63.27     29.10 o
  -8  17   9       62.08       30.61     28.84 o
  -7  17   9        0.83      -19.74     28.78 o
  -6  17   9       45.64       23.03     24.71 o
  -5  17   9      190.87      201.62     47.96 o
  -4  17   9      304.00      308.53     42.73 o
  -3  17   9       11.71       17.64     24.67 o
  -2  17   9      514.68      524.75     51.13 o
  -1  17   9       42.06       24.36     37.58 o
   0  17   9      265.93      322.18     35.06 o
   1  17   9        1.17       31.36     18.06 o
   2  17   9        9.59       24.48     23.05 o
   3  17   9        0.15        9.82     31.97 o
   4  17   9        9.42       16.09     49.15 o
   5  17   9      163.45      134.82     40.93 o
   6  17   9        0.01      -38.38     38.38 o
   7  17   9       30.78      -38.82     43.32 o
   8  17   9       59.70      105.17     55.66 o
 -11  18   9       15.82      -28.71     50.22 o
 -10  18   9      125.18      151.40     36.01 o
  -9  18   9       27.38      -25.48     25.48 o
  -8  18   9       74.76       94.53     31.63 o
  -7  18   9       50.49       70.24     28.29 o
  -6  18   9      122.73      104.68     33.06 o
  -5  18   9      274.20      314.83     43.74 o
  -4  18   9        0.21        7.59     36.87 o
  -3  18   9       16.46       -1.86     34.29 o
  -2  18   9        5.67        3.92     20.77 o
  -1  18   9        4.31       18.65     28.18 o
   0  18   9       35.43       51.04     29.94 o
   1  18   9       28.30       47.91     26.39 o
   2  18   9       48.69       35.15     51.86 o
   3  18   9       25.98       13.18     23.84 o
   4  18   9        2.15       32.04     25.48 o
   5  18   9      342.87      409.62     39.66 o
   6  18   9       49.61       10.81     44.90 o
   7  18   9        2.25       36.22     47.23 o
 -11  19   9        0.14      -36.11     36.11 o
 -10  19   9       43.58       94.17     38.79 o
  -9  19   9       13.70       60.64     28.01 o
  -8  19   9       10.03       11.74     27.42 o
  -7  19   9        0.48        6.83     27.31 o
  -6  19   9      160.95      187.24     56.71 o
  -5  19   9      379.26      466.60     52.00 o
  -4  19   9      286.51      251.07     59.57 o
  -3  19   9      788.33      807.94     62.52 o
  -2  19   9       28.75       50.16     25.17 o
  -1  19   9        5.67        8.47     25.95 o
   0  19   9       62.19      114.07     51.33 o
   1  19   9       25.36        5.01     24.95 o
   2  19   9       30.63       41.85     29.74 o
   3  19   9        2.96       34.75     25.45 o
   4  19   9        1.80        8.90     22.38 o
   5  19   9       83.05       86.73     49.88 o
   6  19   9      126.90      135.82     53.89 o
 -10  20   9        8.16       35.02     30.08 o
  -9  20   9        0.01       71.44     32.40 o
  -8  20   9      216.11      319.40     78.01 o
  -7  20   9       11.13       14.62     55.69 o
  -6  20   9      173.25      303.67     46.02 o
  -5  20   9       22.89      -23.08     23.08 o
  -4  20   9      181.31      101.36     40.04 o
  -3  20   9      295.98      365.35     44.92 o
  -2  20   9       33.38       33.63     25.07 o
  -1  20   9       35.34       71.20     48.52 o
   0  20   9       22.22      117.36     34.68 o
   1  20   9      183.56      210.36     38.34 o
   2  20   9      123.85      147.69     33.15 o
   3  20   9        5.00       22.74     23.29 o
   4  20   9      425.27      536.39     77.06 o
   5  20   9        2.95       61.61     49.53 o
  -9  21   9        7.43       82.76     44.14 o
  -8  21   9        0.04      -18.37     25.97 o
  -7  21   9        0.35       64.25     31.66 o
  -6  21   9      111.80       99.76     62.43 o
  -5  21   9      128.68      137.50     45.49 o
  -4  21   9       21.29       17.39     25.03 o
  -3  21   9       65.32       29.39     26.53 o
  -2  21   9       48.64       16.58     29.19 o
  -1  21   9        1.65       31.47     25.05 o
   0  21   9       23.83       62.97     56.80 o
   1  21   9        7.12       15.79     23.81 o
   2  21   9        5.47       19.78     24.58 o
   3  21   9        3.30       50.89     33.74 o
   4  21   9       34.05       63.96     39.13 o
  -8  22   9      184.18      128.21     75.09 o
  -7  22   9        8.36       29.62     30.12 o
  -6  22   9       68.20       67.97     33.11 o
  -5  22   9       96.21       85.37     50.77 o
  -4  22   9      417.84      313.85     46.48 o
  -3  22   9      134.89      110.40     34.61 o
  -2  22   9        0.10        2.96     29.56 o
  -1  22   9       11.65       57.23     59.96 o
   0  22   9        0.13       41.04     58.28 o
   1  22   9        7.44       -3.15     24.76 o
   2  22   9        1.82       85.88     39.97 o
   3  22   9      143.61      206.41     56.07 o
  -6  23   9       38.26       28.02     29.51 o
  -5  23   9        0.47      -12.85     34.60 o
  -4  23   9      245.68      206.85     92.37 o
  -3  23   9       49.16       46.63     70.95 o
  -2  23   9       22.69       86.14     43.92 o
  -1  23   9        8.82       71.36     32.88 o
   0  23   9        3.62       70.48     51.09 o
   1  23   9        4.66       86.41     55.65 o
 -16   0  10        0.87      -37.38     39.22 o
 -14   0  10        8.65      -18.84     37.52 o
 -12   0  10      443.88      444.72     65.73 o
 -10   0  10      850.50      849.63     72.13 o
  -8   0  10      420.11      441.55     56.95 o
  -6   0  10     3668.56     3662.92    141.82 o
  -4   0  10     6093.44     5643.74    185.34 o
  -2   0  10     2116.60     1993.63     69.64 o
   0   0  10      419.84      389.28     38.45 o
   2   0  10      295.59      269.96     34.36 o
   4   0  10        4.11       -4.51      9.35 o
   6   0  10       39.75       38.92     29.56 o
   8   0  10       64.32       75.04     31.27 o
  10   0  10       16.51       32.53     27.64 o
 -16   1  10      331.01      354.60     73.32 o
 -15   1  10       32.80       63.57     32.15 o
 -14   1  10       34.75        8.28     27.24 o
 -13   1  10       45.98       32.24     51.35 o
 -12   1  10       11.36       18.87     25.09 o
 -11   1  10      346.48      366.58     50.89 o
 -10   1  10       11.07       -6.13     20.24 o
  -9   1  10      922.73      882.32     75.83 o
  -8   1  10      337.25      319.60     35.58 o
  -7   1  10       19.36       -0.22     27.86 o
  -6   1  10      250.87      283.99     33.62 o
  -5   1  10     1946.77     1948.05     70.15 o
  -4   1  10     3088.53     3146.82     88.56 o
  -3   1  10      874.61      874.18     27.35 o
  -2   1  10        0.02       -2.21     12.18 o
  -1   1  10      448.39      434.88     21.51 o
   0   1  10      592.33      615.37     25.67 o
   1   1  10      833.73      817.23     29.02 o
   2   1  10      253.67      209.32     20.70 o
   3   1  10      219.46      216.03     22.22 o
   4   1  10        8.65      -14.87     14.87 o
   5   1  10      115.29      103.73     23.88 o
   6   1  10      176.62      211.58     25.83 o
   7   1  10      135.14      124.02     21.18 o
   8   1  10        1.71       13.27     19.40 o
   9   1  10      102.72      112.26     25.02 o
  10   1  10      154.96      145.32     27.08 o
  11   1  10        0.00       50.41     28.01 o
 -16   2  10        2.02      -28.28     28.28 o
 -15   2  10        0.02       41.03     31.26 o
 -14   2  10        9.86        7.80     27.19 o
 -13   2  10      199.90      120.78     33.49 o
 -12   2  10       29.27       72.74     28.15 o
 -11   2  10       24.75       26.55     24.72 o
 -10   2  10       25.54       38.62     22.60 o
  -9   2  10       19.38        7.77     19.68 o
  -8   2  10      479.81      428.09     39.19 o
  -7   2  10      194.44      181.13     31.01 o
  -6   2  10      706.77      707.93     46.78 o
  -5   2  10     1212.69     1214.55     56.72 o
  -4   2  10     1269.01     1289.02     64.85 o
  -3   2  10        5.76        8.40     12.10 o
  -2   2  10      506.67      501.34     25.15 o
  -1   2  10      206.12      199.45     15.04 o
   0   2  10      257.98      298.08     20.67 o
   1   2  10       26.15       31.06     12.39 o
   2   2  10       49.49       59.84     16.10 o
   3   2  10      196.51      189.27     22.34 o
   4   2  10      141.06       84.02     19.29 o
   5   2  10      305.12      339.82     29.01 o
   6   2  10      245.22      182.18     23.14 o
   7   2  10       87.40       93.02     22.22 o
   8   2  10        0.31       -0.22     23.63 o
   9   2  10      214.59      172.21     26.55 o
  10   2  10      174.02      118.29     25.72 o
  11   2  10        1.43       12.50     32.68 o
 -16   3  10        6.25      -14.81     30.11 o
 -15   3  10       18.14       46.56     31.97 o
 -14   3  10       19.36       -7.88     26.26 o
 -13   3  10        0.01        2.36     24.93 o
 -12   3  10      236.08      278.18     38.48 o
 -11   3  10       98.61      106.36     37.65 o
 -10   3  10      122.72       74.87     39.91 o
  -9   3  10        4.12        2.49     25.33 o
  -8   3  10      303.72      352.27     35.40 o
  -7   3  10      140.48      161.15     29.74 o
  -6   3  10       87.13       72.85     23.25 o
  -5   3  10      598.40      619.44     47.32 o
  -4   3  10       23.53       29.25     14.77 o
  -3   3  10     1042.76     1021.63     34.45 o
  -2   3  10     2187.43     2027.87     43.10 o
  -1   3  10      621.34      697.76     30.30 o
   0   3  10       24.49       16.23     12.46 o
   1   3  10        5.30       -3.27     13.68 o
   2   3  10      134.23      145.22     19.93 o
   3   3  10       21.52        0.98     16.25 o
   4   3  10       10.24       22.27     15.43 o
   5   3  10      647.85      680.44     38.39 o
   6   3  10       23.22        0.60     22.51 o
   7   3  10       36.56       56.21     18.87 o
   8   3  10      235.17      226.13     26.34 o
   9   3  10       29.13       -0.77     19.21 o
  10   3  10       16.77       28.46     21.36 o
  11   3  10      125.72      152.54     31.80 o
 -16   4  10       83.29       19.28     33.98 o
 -15   4  10       83.30       92.87     36.11 o
 -14   4  10       51.54        6.46     28.27 o
 -13   4  10       51.05       43.56     28.68 o
 -12   4  10      137.70      119.84     30.14 o
 -11   4  10       51.02      162.77     96.02 o
 -10   4  10      899.66      836.63     51.61 o
  -9   4  10      816.46      611.99     44.10 o
  -8   4  10      136.58      107.06     24.61 o
  -7   4  10     1248.50     1120.62     53.40 o
  -6   4  10     2596.21     2688.32     82.37 o
  -5   4  10       79.32      128.76     29.67 o
  -4   4  10       22.52       18.12     16.26 o
  -3   4  10      202.84      202.94     21.20 o
  -2   4  10       52.63       73.39     16.00 o
  -1   4  10        0.08      -13.18     13.18 o
   0   4  10      748.78      830.16     32.85 o
   1   4  10      540.70      540.93     30.15 o
   2   4  10      764.04      740.88     33.47 o
   3   4  10      127.35      126.59     19.51 o
   4   4  10      283.13      290.84     26.64 o
   5   4  10       15.16       44.42     22.49 o
   6   4  10       34.97       18.03     24.82 o
   7   4  10       91.27      153.32     26.04 o
   8   4  10      183.10      157.24     26.70 o
   9   4  10      172.74      181.66     33.56 o
  10   4  10       11.62       19.50     20.94 o
  11   4  10        1.89       85.11     27.71 o
 -16   5  10       49.12       25.21     32.43 o
 -15   5  10       83.33       54.53     33.51 o
 -14   5  10       14.41       30.81     38.27 o
 -13   5  10      280.13      245.82     39.24 o
 -12   5  10       35.28       88.65     28.10 o
 -11   5  10       11.10       26.57     44.25 o
 -10   5  10       12.13        6.52     19.46 o
  -9   5  10      814.34      683.08     59.76 o
  -8   5  10      638.79      643.16     42.03 o
  -7   5  10      360.99      413.52     37.36 o
  -6   5  10     3367.48     3573.63     76.29 o
  -5   5  10      143.04      140.55     19.26 o
  -4   5  10        2.96       11.52     12.81 o
  -3   5  10      526.86      572.33     31.21 o
  -2   5  10      109.46      128.68     19.63 o
  -1   5  10     2789.06     2829.22     55.26 o
   0   5  10      284.91      378.70     65.29 o
   1   5  10      367.78      342.19     22.88 o
   2   5  10      243.43      269.20     23.97 o
   3   5  10      493.17      472.38     32.37 o
   4   5  10       25.89        5.04     16.81 o
   5   5  10      251.90      285.11     27.12 o
   6   5  10        3.73      -10.37     15.51 o
   7   5  10      199.95      240.15     29.52 o
   8   5  10        5.69       27.48     19.30 o
   9   5  10      149.01      148.47     29.17 o
  10   5  10       32.63       12.81     22.15 o
  11   5  10      135.60      129.65     29.11 o
 -15   6  10        3.78      -16.92     28.51 o
 -14   6  10        7.08       31.03     30.22 o
 -13   6  10       32.68       20.49     25.67 o
 -12   6  10       93.59       62.17     28.04 o
 -11   6  10      288.72      282.97     37.40 o
 -10   6  10      457.09      486.33     41.22 o
  -9   6  10       28.48       13.59     42.62 o
  -8   6  10      835.09      857.20     63.06 o
  -7   6  10      606.84      579.63     38.56 o
  -6   6  10      612.55      646.22     35.48 o
  -5   6  10       14.33        9.62     14.13 o
  -4   6  10     2875.06     2842.50     58.35 o
  -3   6  10      270.28      341.18     25.65 o
  -2   6  10     1364.69     1408.05     47.58 o
  -1   6  10       83.89       70.76     15.72 o
   0   6  10       29.42       31.32     17.22 o
   1   6  10       59.71       33.78     21.73 o
   2   6  10      560.75      457.69     28.86 o
   3   6  10      603.92      584.39     34.75 o
   4   6  10       12.16       27.45     17.69 o
   5   6  10      127.85      128.30     22.18 o
   6   6  10       86.99       90.09     30.33 o
   7   6  10       20.00       -6.27     22.63 o
   8   6  10       22.51       33.15     24.11 o
   9   6  10       63.82       75.42     24.59 o
  10   6  10       25.93        7.08     21.53 o
  11   6  10      410.41      512.27     56.34 o
 -15   7  10       53.84       73.48     34.35 o
 -14   7  10       14.36       41.61     33.83 o
 -13   7  10       72.00       50.52     34.52 o
 -12   7  10       32.10       32.82     24.23 o
 -11   7  10       52.67       29.25     31.55 o
 -10   7  10      117.01       80.17     34.85 o
  -9   7  10       52.99       23.85     20.03 o
  -8   7  10     1302.74     1304.73     42.79 o
  -7   7  10      123.64      113.43     20.28 o
  -6   7  10      335.24      392.03     33.63 o
  -5   7  10     1871.24     1753.70     45.35 o
  -4   7  10      389.51      355.28     25.64 o
  -3   7  10      372.66      380.40     26.72 o
  -2   7  10      175.91      187.30     27.96 o
  -1   7  10        1.85        1.97     13.91 o
   0   7  10        3.42        1.84     19.22 o
   1   7  10      252.16      234.97     25.26 o
   2   7  10      132.83      145.36     18.15 o
   3   7  10       65.91       40.32     18.54 o
   4   7  10        7.37        5.22     16.73 o
   5   7  10      145.02      207.93     29.11 o
   6   7  10      112.03       78.45     25.90 o
   7   7  10      122.06      135.15     23.80 o
   8   7  10       36.43       21.11     18.36 o
   9   7  10       44.95       11.16     19.74 o
  10   7  10        8.66      -21.29     21.29 o
 -15   8  10      132.98      145.14     55.97 o
 -14   8  10       11.78       38.97     30.65 o
 -13   8  10      217.63      205.66     35.26 o
 -12   8  10        0.01      -23.33     23.33 o
 -11   8  10      140.96       97.95     37.99 o
 -10   8  10      194.26      209.16     29.05 o
  -9   8  10       64.31       80.02     17.42 o
  -8   8  10      270.40      291.74     35.29 o
  -7   8  10      266.65      295.29     26.59 o
  -6   8  10       31.16       24.17     13.56 o
  -5   8  10      164.08      170.08     19.29 o
  -4   8  10      483.55      518.22     30.05 o
  -3   8  10       95.19       79.18     18.62 o
  -2   8  10       81.46       87.16     22.71 o
  -1   8  10        0.49       -6.56     15.15 o
   0   8  10        1.89      -14.39     14.39 o
   1   8  10      148.75      127.66     25.38 o
   2   8  10       15.33       14.08     19.78 o
   3   8  10     1410.20     1324.04     43.66 o
   4   8  10       11.80      -20.20     20.20 o
   5   8  10        0.81       -9.31     11.35 o
   6   8  10       25.01       22.94     18.62 o
   7   8  10        0.07       12.97     19.49 o
   8   8  10        1.80       38.92     22.46 o
   9   8  10        8.05       15.40     15.59 o
  10   8  10        0.20      -20.57     20.57 o
 -15   9  10        0.53        6.70     63.14 o
 -14   9  10      271.23      287.88     42.15 o
 -13   9  10      104.77      128.56     72.46 o
 -12   9  10       14.68       47.41     52.13 o
 -11   9  10      236.22      249.13     32.63 o
 -10   9  10       17.82       20.74     15.80 o
  -9   9  10      103.22       75.70     31.60 o
  -8   9  10        1.81       12.97     14.33 o
  -7   9  10      358.19      320.54     24.82 o
  -6   9  10       21.20        9.00     12.12 o
  -5   9  10      706.53      658.54     43.44 o
  -4   9  10       86.93      108.62     17.37 o
  -3   9  10      862.18      900.07     35.47 o
  -2   9  10       17.87       13.85     17.83 o
  -1   9  10        7.35        0.05     15.90 o
   0   9  10      225.59      240.05     28.66 o
   1   9  10      727.16      768.36     47.40 o
   2   9  10     1914.22     1974.29     67.04 o
   3   9  10       17.01       26.59     14.35 o
   4   9  10      140.62      151.48     23.08 o
   5   9  10        0.08      -19.32     21.54 o
   6   9  10      239.67      242.16     28.62 o
   7   9  10      248.54      205.60     28.97 o
   8   9  10        1.66      -15.19     20.26 o
   9   9  10      176.36      215.05     34.42 o
  10   9  10       11.04       34.58     33.24 o
 -15  10  10       17.03      -11.99     27.77 o
 -14  10  10       34.08       84.51     71.13 o
 -13  10  10        0.77       26.01     25.25 o
 -12  10  10       93.41      119.26     33.35 o
 -11  10  10       96.55      125.23     19.41 o
 -10  10  10       13.20        4.65     15.90 o
  -9  10  10      134.11      148.65     21.37 o
  -8  10  10      657.70      713.10     35.60 o
  -7  10  10        0.51        4.35     12.06 o
  -6  10  10      180.00      198.24     20.74 o
  -5  10  10        4.53       17.24     13.37 o
  -4  10  10      464.33      429.05     28.23 o
  -3  10  10        0.79       -8.04     15.27 o
  -2  10  10      295.02      324.66     32.95 o
  -1  10  10     3862.90     3618.40     86.68 o
   0  10  10      198.79      290.27     31.36 o
   1  10  10      362.33      394.34     37.40 o
   2  10  10      393.84      378.80     36.52 o
   3  10  10       73.25       54.98     24.50 o
   4  10  10      264.06      248.80     26.52 o
   5  10  10       21.16       53.01     31.71 o
   6  10  10       82.33       67.04     20.92 o
   7  10  10      157.48      163.42     46.30 o
   8  10  10      141.02      149.40     30.88 o
   9  10  10        3.70       43.32     23.49 o
  10  10  10       37.45      -16.90     35.68 o
 -14  11  10       12.82       -5.02     25.70 o
 -13  11  10      303.27      340.97     39.19 o
 -12  11  10        1.09      -15.09     21.45 o
 -11  11  10        4.78        7.89     17.89 o
 -10  11  10        3.87       21.86     15.05 o
  -9  11  10      624.52      680.12     41.06 o
  -8  11  10      249.17      281.87     25.88 o
  -7  11  10       49.52       46.44     14.08 o
  -6  11  10       73.04       65.60     15.17 o
  -5  11  10        0.55       18.50     13.43 o
  -4  11  10      605.71      587.11     34.77 o
  -3  11  10       12.22       20.70     22.37 o
  -2  11  10      874.47      898.74     60.57 o
  -1  11  10     1270.14     1169.11     49.93 o
   0  11  10       39.93       39.69     21.27 o
   1  11  10       39.42       50.30     22.19 o
   2  11  10      195.27      230.21     32.42 o
   3  11  10      373.12      401.91     48.36 o
   4  11  10      176.95      245.26     38.28 o
   5  11  10       90.92       78.21     19.94 o
   6  11  10        3.64       -8.17     18.44 o
   7  11  10        0.46       -1.48     20.84 o
   8  11  10        0.88      -15.53     26.51 o
   9  11  10      132.08      131.99     30.25 o
 -14  12  10        0.07        9.04     27.56 o
 -13  12  10       96.93      102.53     31.31 o
 -12  12  10      153.55      193.33     23.77 o
 -11  12  10        0.83        4.42     29.24 o
 -10  12  10      728.93      770.18    117.74 o
  -9  12  10       41.38       11.83     29.88 o
  -8  12  10      126.17       78.14     17.14 o
  -7  12  10      134.21      148.44     18.47 o
  -6  12  10      237.05      220.24     21.37 o
  -5  12  10      306.53      262.81     26.21 o
  -4  12  10        7.05       11.67     37.06 o
  -3  12  10      189.48      166.37     43.08 o
  -2  12  10       54.46       44.66     25.40 o
  -1  12  10      188.55      180.82     33.83 o
   0  12  10     1221.73     1300.43     54.81 o
   1  12  10      352.07      370.03     37.81 o
   2  12  10      121.64      116.62     40.85 o
   3  12  10      156.22      100.33     30.17 o
   4  12  10       59.89       54.48     23.69 o
   5  12  10        7.55       -0.75     15.08 o
   6  12  10       13.49       -3.82     18.92 o
   7  12  10      133.91      244.63     32.35 o
   8  12  10       17.70        7.80     22.93 o
   9  12  10       85.98       74.91     26.26 o
 -14  13  10      100.83      158.47     35.39 o
 -13  13  10      197.28      199.16     33.15 o
 -12  13  10      251.57      319.85     59.18 o
 -11  13  10       37.24       -0.47     42.35 o
 -10  13  10       27.02       -5.78     42.78 o
  -9  13  10        3.45       39.63     46.90 o
  -8  13  10       16.93       12.82     20.83 o
  -7  13  10      341.44      331.72     26.32 o
  -6  13  10      131.77       98.38     27.85 o
  -5  13  10        1.04       29.23     19.54 o
  -4  13  10        8.77       34.09     25.17 o
  -3  13  10        0.88       18.00     24.53 o
  -2  13  10      160.78      128.12     40.35 o
  -1  13  10      442.58      461.81     48.35 o
   0  13  10      540.96      578.72     44.82 o
   1  13  10       32.78       23.91     22.22 o
   2  13  10      160.25      109.33     31.91 o
   3  13  10      283.93      142.49     56.18 o
   4  13  10        0.67       38.28     24.63 o
   5  13  10      457.59      563.98     55.62 o
   6  13  10        3.44       -7.88     17.40 o
   7  13  10       72.49       33.51     27.22 o
   8  13  10      168.40      174.43     29.42 o
   9  13  10        8.52        0.01     41.12 o
 -13  14  10      111.74      139.20     45.63 o
 -12  14  10      126.89      179.60     57.66 o
 -11  14  10       17.23       45.98     49.77 o
 -10  14  10      125.03      108.68     55.58 o
  -9  14  10        1.11       32.39     35.54 o
  -8  14  10       26.44       34.46     16.89 o
  -7  14  10       42.34       23.55     21.07 o
  -6  14  10       25.19        2.76     22.53 o
  -5  14  10       29.51       -7.79     23.60 o
  -4  14  10       25.90       26.84     24.28 o
  -3  14  10       77.15      100.84     29.86 o
  -2  14  10      198.25      170.85     44.88 o
  -1  14  10       64.90       42.54     26.76 o
   0  14  10      324.32      349.40     40.28 o
   1  14  10        1.37       27.32     22.28 o
   2  14  10      510.37      593.81     47.38 o
   3  14  10        0.86       27.82     43.74 o
   4  14  10      214.69      267.09     36.18 o
   5  14  10      341.30      430.50     49.73 o
   6  14  10       53.35       75.79     33.69 o
   7  14  10        0.69        5.97     19.89 o
   8  14  10       23.99       26.16     21.78 o
 -13  15  10        0.20       -6.94     43.04 o
 -12  15  10       24.11       24.51     47.66 o
 -11  15  10        8.60       -0.75     47.64 o
 -10  15  10        0.01       21.90     50.25 o
  -9  15  10       18.42       40.10     35.86 o
  -8  15  10       23.32       35.94     32.12 o
  -7  15  10        0.11       12.47     23.57 o
  -6  15  10      378.33      305.25     76.54 o
  -5  15  10        9.02      -12.85     22.84 o
  -4  15  10      418.31      358.94     45.47 o
  -3  15  10       13.69       23.46     26.61 o
  -2  15  10      174.45       78.91     29.42 o
  -1  15  10       31.17       38.02     56.62 o
   0  15  10        0.65       24.60     15.05 o
   1  15  10      844.44      959.11     55.36 o
   2  15  10       46.21       80.88     25.20 o
   3  15  10       23.64        4.94     23.38 o
   4  15  10       62.32       48.80     38.10 o
   5  15  10        0.12       -3.03     24.62 o
   6  15  10      134.07      137.14     34.47 o
   7  15  10        2.39        9.90     34.09 o
   8  15  10       52.35       30.90     33.31 o
 -12  16  10      128.56      142.52     60.03 o
 -11  16  10        0.25      -28.75     51.99 o
 -10  16  10       29.30       61.60     44.37 o
  -9  16  10       70.37      142.64     31.48 o
  -8  16  10       38.56       35.48     26.27 o
  -7  16  10       48.40       20.43     22.72 o
  -6  16  10       73.92      118.93     32.00 o
  -5  16  10        0.00        2.05     25.19 o
  -4  16  10       10.88       51.40     28.63 o
  -3  16  10      125.88      159.38     39.74 o
  -2  16  10      122.57      158.64     34.74 o
  -1  16  10        4.54       37.84     26.22 o
   0  16  10       44.66       72.24     49.26 o
   1  16  10       48.86       59.96     23.32 o
   2  16  10      361.14      378.46     45.88 o
   3  16  10      351.67      374.64     46.34 o
   4  16  10      129.75      160.98     35.75 o
   5  16  10       31.83       38.68     29.22 o
   6  16  10       16.92        7.01     27.56 o
   7  16  10      166.22      190.22     59.75 o
 -11  17  10       33.02       56.12     54.88 o
 -10  17  10       19.21       25.21     75.57 o
  -9  17  10       13.31       78.89     31.02 o
  -8  17  10       24.89       27.78     25.00 o
  -7  17  10       35.33       44.68     28.09 o
  -6  17  10      149.52      157.00     35.63 o
  -5  17  10      157.54       96.47     32.01 o
  -4  17  10        0.88      -13.73     38.67 o
  -3  17  10      113.32       91.50     32.98 o
  -2  17  10       20.76       41.15     25.33 o
  -1  17  10       19.49       45.93     26.17 o
   0  17  10       24.22       32.65     50.27 o
   1  17  10       95.25       96.29     28.65 o
   2  17  10       25.92       46.70     23.76 o
   3  17  10        1.50       13.69     26.18 o
   4  17  10       44.77       58.99     30.48 o
   5  17  10      354.87      520.77     70.84 o
   6  17  10       22.96       22.60     26.22 o
 -11  18  10       50.19        5.45     40.45 o
 -10  18  10      158.64      123.42     56.22 o
  -9  18  10       24.05       38.57     51.48 o
  -8  18  10       62.62       86.63     29.16 o
  -7  18  10        4.18       76.25     27.37 o
  -6  18  10       16.82       -1.05     25.54 o
  -5  18  10        0.18       17.00     28.43 o
  -4  18  10       62.50       94.64     33.60 o
  -3  18  10       51.37       10.19     24.90 o
  -2  18  10       46.21       76.16     32.27 o
  -1  18  10       97.23       92.00     55.90 o
   0  18  10      158.17      191.54     39.40 o
   1  18  10       20.74       71.60     40.33 o
   2  18  10      178.80      131.57     33.85 o
   3  18  10        1.67      -10.36     25.60 o
   4  18  10        1.01       33.67     26.80 o
   5  18  10      310.05      360.75     42.33 o
   6  18  10       64.04       90.35     53.35 o
 -10  19  10        7.34       76.90     49.52 o
  -9  19  10       43.75       89.81     41.80 o
  -8  19  10       63.17       24.16     65.47 o
  -7  19  10      108.81      164.77     35.50 o
  -6  19  10       60.63       29.26     30.53 o
  -5  19  10      101.75      165.41     38.09 o
  -4  19  10      170.36      198.17     40.54 o
  -3  19  10        0.92        4.53     25.21 o
  -2  19  10        0.68       27.04     25.12 o
  -1  19  10      118.50      119.34     43.63 o
   0  19  10        6.42      -14.76     51.07 o
   1  19  10        1.35        6.40     78.57 o
   2  19  10      182.90      184.29     48.84 o
   3  19  10       11.82       15.25     46.06 o
   4  19  10        9.60       60.72     27.71 o
   5  19  10       85.27       73.17     45.69 o
  -9  20  10      170.28      215.86     42.64 o
  -8  20  10        0.45       39.37     41.62 o
  -7  20  10        0.23       75.27     31.97 o
  -6  20  10       53.85       50.46     30.48 o
  -5  20  10        5.95       17.29     27.70 o
  -4  20  10       64.31       30.10     29.69 o
  -3  20  10      227.53      296.06     51.03 o
  -2  20  10        9.02        4.00     27.37 o
  -1  20  10       20.42       13.45     27.71 o
   0  20  10        2.40       10.99     37.99 o
   1  20  10      126.26      115.68     37.61 o
   2  20  10        1.11        5.76     28.20 o
   3  20  10       30.18       16.68     26.37 o
   4  20  10       69.47       83.96     42.96 o
  -8  21  10       43.34       82.23     51.31 o
  -7  21  10      410.74      517.01     68.26 o
  -6  21  10       97.84      152.07     56.57 o
  -5  21  10        2.65       13.27     48.11 o
  -4  21  10      109.69      152.54     49.21 o
  -3  21  10      226.08      235.66     62.55 o
  -2  21  10        1.79      -36.71     50.76 o
  -1  21  10       20.08       59.54     37.13 o
   0  21  10        0.13       58.84     52.03 o
   1  21  10        0.04       42.23     32.40 o
   2  21  10      149.64      182.12     72.83 o
   3  21  10      183.00      240.99     36.00 o
  -6  22  10       30.64       25.64     39.56 o
  -5  22  10       18.32       25.31     42.12 o
  -4  22  10       27.38       56.05     29.19 o
  -3  22  10       68.70      113.40     61.98 o
  -2  22  10        7.58       62.40     31.44 o
  -1  22  10        0.67       46.11     39.74 o
   0  22  10       77.52      109.34     31.36 o
   1  22  10        7.32       65.44     34.56 o
 -15   0  11       12.82       47.13     47.45 o
 -13   0  11        3.87       22.88     37.60 o
 -11   0  11      521.24      585.21     71.99 o
  -9   0  11       80.93      118.69     39.43 o
  -7   0  11      438.67      505.11     62.99 o
  -5   0  11      341.90      345.87     56.87 o
  -3   0  11     1201.77     1077.08     78.71 o
  -1   0  11      353.50      307.50     30.22 o
   1   0  11       98.55       96.21     20.82 o
   3   0  11        1.05      -16.14     18.85 o
   5   0  11       70.13       25.11     37.29 o
   7   0  11      112.21       82.01     34.14 o
   9   0  11       71.18       49.14     37.26 o
 -16   1  11        7.85       14.53     33.32 o
 -15   1  11       38.38       25.15     31.26 o
 -14   1  11       12.20       43.40     63.38 o
 -13   1  11       12.62       15.87     26.07 o
 -12   1  11       91.20      108.32     31.67 o
 -11   1  11       12.68       48.52     27.35 o
 -10   1  11        6.10       16.37     29.28 o
  -9   1  11        8.22      -18.06     18.59 o
  -8   1  11      266.86      288.37     37.13 o
  -7   1  11      919.44      954.37     67.71 o
  -6   1  11      417.52      401.47     40.13 o
  -5   1  11      149.47      164.42     31.83 o
  -4   1  11      145.14      140.86     28.57 o
  -3   1  11     1037.70     1130.08     47.31 o
  -2   1  11       20.98        6.38     13.81 o
  -1   1  11      744.31      702.52     28.33 o
   0   1  11       92.02      105.74     15.76 o
   1   1  11      169.11      191.44     18.62 o
   2   1  11      199.66      202.54     22.28 o
   3   1  11        0.75      -15.64     15.64 o
   4   1  11       85.98      126.44     21.23 o
   5   1  11        3.87       37.67     18.49 o
   6   1  11      158.71      219.73     30.84 o
   7   1  11      130.87      147.26     28.62 o
   8   1  11       75.15      120.00     31.37 o
   9   1  11      216.45      235.34     31.32 o
  10   1  11        1.90      -18.11     26.55 o
 -15   2  11       44.26       42.67     33.00 o
 -14   2  11       35.70       35.19     30.65 o
 -13   2  11      128.22       73.22     31.82 o
 -12   2  11        0.41        2.64     23.70 o
 -11   2  11       78.21       76.91     28.72 o
 -10   2  11      206.86      216.48     34.55 o
  -9   2  11      117.27       87.00     24.78 o
  -8   2  11        0.37        1.40     20.82 o
  -7   2  11      946.27      935.35     52.58 o
  -6   2  11      593.37      598.16     47.90 o
  -5   2  11     1125.44     1222.16     59.81 o
  -4   2  11     1735.17     1665.09     69.02 o
  -3   2  11     3555.37     3596.07     70.87 o
  -2   2  11      649.55      657.06     31.29 o
  -1   2  11      806.20      847.71     34.03 o
   0   2  11       57.34       38.85     13.27 o
   1   2  11       27.74       17.72     11.96 o
   2   2  11        2.93        5.95     13.51 o
   3   2  11       88.96       92.72     19.12 o
   4   2  11       19.60        1.42     16.02 o
   5   2  11       46.32       45.00     19.29 o
   6   2  11       24.88       58.34     20.47 o
   7   2  11       11.68       12.12     25.20 o
   8   2  11        4.77       -5.30     30.59 o
   9   2  11      297.39      354.26     38.57 o
  10   2  11       76.79       53.73     23.61 o
 -15   3  11      108.28      158.99     54.66 o
 -14   3  11      115.65      107.53     35.63 o
 -13   3  11       94.26      114.50     32.84 o
 -12   3  11       13.18        2.11     23.04 o
 -11   3  11        0.04       29.15     24.75 o
 -10   3  11      826.21      739.82     54.79 o
  -9   3  11      471.22      478.51     43.46 o
  -8   3  11     1101.27     1088.51     56.62 o
  -7   3  11        1.81      -11.57     19.23 o
  -6   3  11     1443.94     1545.60    103.55 o
  -5   3  11     3753.77     3661.59    104.20 o
  -4   3  11       72.54       95.58     20.22 o
  -3   3  11      640.59      691.01     35.90 o
  -2   3  11       59.92       55.09     17.75 o
  -1   3  11      258.91      276.63     23.03 o
   0   3  11      351.30      342.64     20.27 o
   1   3  11        4.23       10.53     13.26 o
   2   3  11      129.16      122.47     18.54 o
   3   3  11       45.20       39.93     17.40 o
   4   3  11      392.36      428.13     31.88 o
   5   3  11      146.86      149.12     29.08 o
   6   3  11       57.67       86.51     22.12 o
   7   3  11      103.64      147.21     27.29 o
   8   3  11      135.76      173.72     26.89 o
   9   3  11        0.19        9.46     29.83 o
  10   3  11        0.05       -3.38     29.30 o
 -15   4  11       39.05       26.96     30.75 o
 -14   4  11       52.44       48.15     32.24 o
 -13   4  11       99.10       10.72     25.79 o
 -12   4  11       86.62       48.24     26.42 o
 -11   4  11        1.11      -19.92     19.92 o
 -10   4  11      347.22      334.98     39.35 o
  -9   4  11      171.90      193.44     58.00 o
  -8   4  11      153.93      181.53     62.02 o
  -7   4  11       59.64       62.02     38.77 o
  -6   4  11      658.39      551.78     89.37 o
  -5   4  11      236.84      253.57     27.64 o
  -4   4  11       79.29       41.95     17.05 o
  -3   4  11      879.09      894.63     39.17 o
  -2   4  11      154.27      143.29     20.88 o
  -1   4  11       22.88       26.27     14.64 o
   0   4  11        5.51      -12.61     12.74 o
   1   4  11       22.64       20.72     13.75 o
   2   4  11      257.43      236.11     25.00 o
   3   4  11       54.22       42.72     19.31 o
   4   4  11        0.25      -13.19     19.10 o
   5   4  11      138.60      164.40     32.13 o
   6   4  11      112.35      151.67     28.38 o
   7   4  11        0.09        5.46     15.45 o
   8   4  11       10.71       17.94     18.89 o
   9   4  11       39.66       -1.07     17.47 o
  10   4  11       26.27       32.23     27.39 o
 -15   5  11       16.64       25.64     31.37 o
 -14   5  11      146.61      172.29     36.91 o
 -13   5  11        7.36      -19.32     24.96 o
 -12   5  11      133.91      123.95     31.73 o
 -11   5  11      568.24      520.46     46.38 o
 -10   5  11       50.34       44.44     24.39 o
  -9   5  11       49.31       87.37     28.72 o
  -8   5  11       11.42        2.10     20.59 o
  -7   5  11       68.40       67.05     23.63 o
  -6   5  11     1287.14     1213.73     41.40 o
  -5   5  11       62.28       79.14     21.58 o
  -4   5  11      927.42      985.22     38.82 o
  -3   5  11       34.06       36.61     15.25 o
  -2   5  11       23.78       13.85     14.08 o
  -1   5  11      133.49      189.03     19.75 o
   0   5  11        3.21       10.02     15.47 o
   1   5  11      857.42      787.24     43.57 o
   2   5  11        0.06      -11.94     15.41 o
   3   5  11      141.56      104.30     25.79 o
   4   5  11        0.02       32.26     18.64 o
   5   5  11        0.01       22.26     20.21 o
   6   5  11      395.64      397.27     34.00 o
   7   5  11       27.24       28.47     23.09 o
   8   5  11      295.68      272.46     31.50 o
   9   5  11       44.57       27.07     25.32 o
  10   5  11       29.33       27.05     24.71 o
 -15   6  11      105.27      118.11     71.05 o
 -14   6  11        7.77        9.49     27.03 o
 -13   6  11      106.21      100.95     45.12 o
 -12   6  11        7.84       30.28     24.81 o
 -11   6  11       53.66       64.88     26.19 o
 -10   6  11       11.51       28.37     23.33 o
  -9   6  11      273.54      306.55     36.33 o
  -8   6  11      156.54      143.97     28.44 o
  -7   6  11        2.09        5.50     13.78 o
  -6   6  11      224.24      187.12     23.75 o
  -5   6  11      321.03      348.98     31.80 o
  -4   6  11      240.03      233.61     24.67 o
  -3   6  11       88.14       75.71     17.56 o
  -2   6  11      457.93      408.63     29.11 o
  -1   6  11     1373.81     1385.22     40.10 o
   0   6  11      155.57      123.64     20.54 o
   1   6  11       28.52       22.16     17.08 o
   2   6  11       84.58      117.26     19.56 o
   3   6  11       99.06       91.06     20.44 o
   4   6  11       97.98      123.67     24.22 o
   5   6  11       36.68       25.29     20.04 o
   6   6  11        3.94       10.55     18.96 o
   7   6  11       11.57       -7.99     19.12 o
   8   6  11        0.59       12.43     21.28 o
   9   6  11        0.11      -10.86     20.51 o
  10   6  11      117.73       56.18     26.00 o
 -15   7  11        7.06        0.86     34.45 o
 -14   7  11       18.30       21.71     43.99 o
 -13   7  11        3.87      -14.38     24.51 o
 -12   7  11      268.54      382.84     75.40 o
 -11   7  11      122.00      107.74     87.04 o
 -10   7  11       22.62       24.09     21.83 o
  -9   7  11       91.50       65.65     24.91 o
  -8   7  11     1367.36     1373.87     41.57 o
  -7   7  11      110.65       78.62     19.61 o
  -6   7  11      376.93      408.90     32.10 o
  -5   7  11        0.14      -13.72     13.72 o
  -4   7  11      934.24      908.64     44.81 o
  -3   7  11      927.78      898.97     48.22 o
  -2   7  11      184.64      202.77     22.65 o
  -1   7  11       20.06        5.31     16.01 o
   0   7  11       36.47       25.12     20.80 o
   1   7  11       77.74       76.62     23.53 o
   2   7  11      173.90      182.98     28.39 o
   3   7  11        0.98       18.69     16.72 o
   4   7  11        5.64       25.04     19.01 o
   5   7  11      121.05      115.47     23.57 o
   6   7  11       27.65       26.21     17.73 o
   7   7  11       23.46       17.16     20.05 o
   8   7  11       74.96       63.91     22.92 o
   9   7  11       51.89       35.72     32.79 o
 -15   8  11       32.50       24.77     60.90 o
 -14   8  11       12.22       18.57     26.94 o
 -13   8  11       14.89      -16.54     25.39 o
 -12   8  11      312.82      314.99     39.38 o
 -11   8  11       46.75       30.81     31.78 o
 -10   8  11      906.45      861.08     49.19 o
  -9   8  11      217.70      224.46     30.89 o
  -8   8  11      265.02      301.57     27.35 o
  -7   8  11      328.93      367.94     31.10 o
  -6   8  11      212.24      269.07     36.39 o
  -5   8  11      316.63      374.83     38.45 o
  -4   8  11        0.03        1.23     18.64 o
  -3   8  11       20.33       39.60     22.67 o
  -2   8  11      502.78      507.18     32.66 o
  -1   8  11       11.40       -5.04     22.43 o
   0   8  11     1832.01     1991.79     64.62 o
   1   8  11       67.72       31.96     22.67 o
   2   8  11      617.46      742.90     49.34 o
   3   8  11       51.14       20.24     16.26 o
   4   8  11       29.61       43.52     26.10 o
   5   8  11       79.97       24.44     27.84 o
   6   8  11       22.35       15.22     20.41 o
   7   8  11      141.85      137.67     26.97 o
   8   8  11        9.60       15.58     23.29 o
   9   8  11       40.22        2.83     25.23 o
 -14   9  11       53.73       60.51     34.03 o
 -13   9  11      153.58      190.27     37.97 o
 -12   9  11        0.00      -21.20     39.41 o
 -11   9  11       45.91       53.56     24.87 o
 -10   9  11       33.52       14.64     20.04 o
  -9   9  11      391.14      390.93     29.65 o
  -8   9  11        0.04       10.83     16.64 o
  -7   9  11      176.46      176.89     24.45 o
  -6   9  11        5.91        9.53     14.23 o
  -5   9  11       26.99       32.27     14.61 o
  -4   9  11      100.26       73.13     25.62 o
  -3   9  11      251.12      201.58     23.30 o
  -2   9  11       77.08       77.93     21.79 o
  -1   9  11     1876.36     2054.39     77.68 o
   0   9  11        7.64        2.75     18.76 o
   1   9  11      149.90       96.49     25.66 o
   2   9  11      169.06      194.57     30.60 o
   3   9  11      375.72      470.16     42.33 o
   4   9  11       31.51       26.99     17.68 o
   5   9  11      168.42      144.83     23.39 o
   6   9  11       27.34       33.26     20.28 o
   7   9  11        5.58      -19.93     19.93 o
   8   9  11       79.73       33.38     27.73 o
   9   9  11      103.66       96.15     28.44 o
 -14  10  11        0.42      -22.79     24.85 o
 -13  10  11      126.68       66.94     35.72 o
 -12  10  11       95.95       85.28     27.10 o
 -11  10  11      251.51      233.67     64.15 o
 -10  10  11        1.79       -2.60     15.54 o
  -9  10  11       11.77        7.57     17.06 o
  -8  10  11       64.50       54.00     18.72 o
  -7  10  11       29.85        5.98     16.11 o
  -6  10  11       49.60       47.21     17.27 o
  -5  10  11       19.25       14.81     14.69 o
  -4  10  11     1035.36     1020.54     40.01 o
  -3  10  11       45.82       69.06     22.34 o
  -2  10  11        8.59      -17.97     33.55 o
  -1  10  11       20.59       55.91     27.51 o
   0  10  11      299.62      324.04     39.01 o
   1  10  11      448.32      469.47     41.85 o
   2  10  11        9.61       24.68     23.18 o
   3  10  11       31.14       -4.80     23.08 o
   4  10  11      564.06      628.98     60.19 o
   5  10  11        1.29      -13.67     13.67 o
   6  10  11      144.06      150.52     25.64 o
   7  10  11        7.11        2.93     23.74 o
   8  10  11      395.84      373.74     47.75 o
   9  10  11       60.29       40.36     25.69 o
 -14  11  11      103.83      119.83     32.05 o
 -13  11  11        1.47      -44.92     46.55 o
 -12  11  11      285.60      246.07     32.29 o
 -11  11  11       83.76       87.47     18.27 o
 -10  11  11       91.85      101.51     20.46 o
  -9  11  11        3.79       19.45     16.80 o
  -8  11  11        0.38       -8.26     15.57 o
  -7  11  11      307.57      315.31     29.93 o
  -6  11  11       93.68       79.67     17.74 o
  -5  11  11        6.06       19.31     13.99 o
  -4  11  11      544.87      553.13     58.82 o
  -3  11  11      219.77      277.00     47.56 o
  -2  11  11       52.11       47.33     26.68 o
  -1  11  11      191.89      168.01     36.63 o
   0  11  11      338.65      379.98     37.76 o
   1  11  11      634.47      660.03     48.77 o
   2  11  11       15.52       -3.30     23.49 o
   3  11  11      134.03      149.12     30.49 o
   4  11  11        8.16       15.07     23.44 o
   5  11  11       23.72       21.56     16.28 o
   6  11  11       40.94       27.79     20.08 o
   7  11  11        0.13        4.59     22.53 o
   8  11  11       19.46       41.84     25.73 o
 -13  12  11      129.06      118.28     30.86 o
 -12  12  11       43.36        3.24     20.37 o
 -11  12  11       61.91       27.16     17.92 o
 -10  12  11       50.69       39.30     17.82 o
  -9  12  11        4.80        8.71     16.04 o
  -8  12  11       35.91       23.87     35.45 o
  -7  12  11      299.67      386.51     37.55 o
  -6  12  11      320.12      361.37     78.12 o
  -5  12  11       87.55      190.72     76.54 o
  -4  12  11      218.59      267.76     38.06 o
  -3  12  11      621.42      696.54     56.42 o
  -2  12  11     1051.02     1209.19     67.04 o
  -1  12  11      174.31      135.30     57.52 o
   0  12  11      400.35      418.89     48.59 o
   1  12  11      314.51      329.62     37.91 o
   2  12  11      124.22       61.55     51.82 o
   3  12  11      287.40      324.31     38.79 o
   4  12  11       56.23       75.45     27.58 o
   5  12  11        1.21       52.39     25.40 o
   6  12  11        0.07      -15.54     21.52 o
   7  12  11        2.23       24.26     23.62 o
   8  12  11      200.49      290.32     36.45 o
 -12  13  11       31.87       39.46     35.94 o
 -11  13  11       21.82       39.88     42.71 o
 -10  13  11        7.72       27.73     46.39 o
  -9  13  11       41.71       51.66     25.57 o
  -8  13  11      251.45      236.27     39.71 o
  -7  13  11        8.32       -7.77     13.63 o
  -6  13  11        6.86       78.67     25.42 o
  -5  13  11        9.57       19.76     24.98 o
  -4  13  11      215.04      202.44     71.52 o
  -3  13  11      269.53      255.05     39.53 o
  -2  13  11        4.13      -29.17     34.42 o
  -1  13  11       32.37       71.04     55.94 o
   0  13  11      138.29      140.73     35.87 o
   1  13  11        8.10       -7.48     22.36 o
   2  13  11      745.82      964.45    146.56 o
   3  13  11        2.00       -9.31     26.38 o
   4  13  11        9.87      -12.00     13.29 o
   5  13  11      867.21     1033.84     61.57 o
   6  13  11      121.28       98.13     44.54 o
   7  13  11      161.93      161.60     27.89 o
   8  13  11       18.86       39.11     30.25 o
 -12  14  11       11.95      -20.90     37.50 o
 -11  14  11      191.48      152.26     53.30 o
 -10  14  11        7.00       16.02     46.59 o
  -9  14  11       76.29       41.72     48.53 o
  -8  14  11        2.02      -17.08     17.08 o
  -7  14  11       13.60       29.36     24.05 o
  -6  14  11        0.01       37.58     25.56 o
  -5  14  11      181.23      132.78     29.86 o
  -4  14  11      278.04      260.90     40.52 o
  -3  14  11       57.91        7.78     25.80 o
  -2  14  11       57.19       48.13     44.98 o
  -1  14  11      704.38      841.74     70.15 o
   0  14  11      109.98       74.08     33.23 o
   1  14  11       55.28       37.10     25.50 o
   2  14  11       31.61       18.60     28.06 o
   3  14  11        0.47       -8.17     21.62 o
   4  14  11       92.53       51.08     23.83 o
   5  14  11       43.91       52.23     32.10 o
   6  14  11       73.02       75.03     34.70 o
   7  14  11        2.32       -4.82     29.58 o
 -12  15  11        3.37      -37.39     41.53 o
 -11  15  11        0.01       29.04     51.21 o
 -10  15  11        0.30       13.56     50.53 o
  -9  15  11      143.79      220.96     68.42 o
  -8  15  11      109.80      266.73    134.88 o
  -7  15  11        8.13       21.80     32.46 o
  -6  15  11      133.46      138.74     37.59 o
  -5  15  11       15.09        4.99     23.08 o
  -4  15  11       22.62        7.73     35.58 o
  -3  15  11      654.46      605.92     67.13 o
  -2  15  11       34.99       65.58     30.31 o
  -1  15  11      486.42      545.56     55.43 o
   0  15  11        0.51        4.99     25.30 o
   1  15  11        9.22       69.19     30.96 o
   2  15  11       16.43       11.89     22.04 o
   3  15  11       69.12       74.59     51.14 o
   4  15  11        0.82       28.92     29.33 o
   5  15  11       26.84        1.35     28.45 o
   6  15  11        2.26       14.94     29.57 o
   7  15  11        5.47       19.00     65.20 o
 -11  16  11       52.28        8.87     51.04 o
 -10  16  11      147.38      101.21     61.56 o
  -9  16  11      160.27       99.51     43.11 o
  -8  16  11       95.12      130.62     40.68 o
  -7  16  11       49.01       88.13     29.30 o
  -6  16  11      130.23      124.16     44.95 o
  -5  16  11        8.89       42.13     28.34 o
  -4  16  11       31.47       -1.40     25.25 o
  -3  16  11        7.96       28.91     27.93 o
  -2  16  11       22.54       25.71     38.57 o
  -1  16  11      114.89       98.88     35.41 o
   0  16  11      466.18      577.37     57.05 o
   1  16  11      607.19      634.08     58.15 o
   2  16  11      230.89      311.96     38.26 o
   3  16  11        6.98       36.39     44.94 o
   4  16  11       17.29        6.99     28.46 o
   5  16  11        4.52       28.45     31.06 o
   6  16  11       52.30       27.59     30.92 o
 -11  17  11       21.01      -12.59     50.10 o
 -10  17  11        7.65       41.73    120.52 o
  -9  17  11       35.69       19.15     52.23 o
  -8  17  11        6.36       45.88     34.38 o
  -7  17  11      139.99      160.40     54.19 o
  -6  17  11       79.11       72.06     29.43 o
  -5  17  11       60.92       18.35     32.87 o
  -4  17  11        1.69      -20.68     25.52 o
  -3  17  11      112.50      153.51     36.43 o
  -2  17  11       43.88       66.97     31.48 o
  -1  17  11       53.33       26.35     28.68 o
   0  17  11       33.18       17.89     26.27 o
   1  17  11        6.45       51.65     28.00 o
   2  17  11      282.10      378.49     43.97 o
   3  17  11      153.04      126.44     37.78 o
   4  17  11        1.50        0.33     28.04 o
   5  17  11       58.40       55.16     32.18 o
 -10  18  11       49.27       35.43     41.66 o
  -9  18  11        7.44       35.12     45.82 o
  -8  18  11      189.67      172.92     38.23 o
  -7  18  11        7.40       43.86     39.66 o
  -6  18  11        7.47       22.20     28.68 o
  -5  18  11       15.81       65.25     38.30 o
  -4  18  11        5.48       32.41     30.60 o
  -3  18  11      142.87       77.54     42.92 o
  -2  18  11        0.02       -3.66     22.93 o
  -1  18  11        7.97       58.31     54.67 o
   0  18  11      212.61      169.55     38.77 o
   1  18  11       45.28       39.44     30.67 o
   2  18  11        9.44       35.20     33.39 o
   3  18  11      210.55      280.05     44.02 o
   4  18  11       19.77       20.89     29.17 o
  -9  19  11      165.84      188.32     66.32 o
  -8  19  11      120.74      151.87     38.08 o
  -7  19  11        0.79       -0.94     43.96 o
  -6  19  11       63.35       93.97     31.53 o
  -5  19  11      345.98      414.13     52.14 o
  -4  19  11      133.26      156.72     42.82 o
  -3  19  11       35.52       60.13     44.40 o
  -2  19  11       58.34       82.05     37.14 o
  -1  19  11       45.66      106.13     38.20 o
   0  19  11       15.72       19.09     29.12 o
   1  19  11        0.32       48.71     36.57 o
   2  19  11      319.13      264.16    185.77 o
   3  19  11       82.97       86.47     33.68 o
  -8  20  11        7.52      -34.52     39.95 o
  -7  20  11      131.65      170.39     37.03 o
  -6  20  11       37.19        1.41     27.15 o
  -5  20  11       31.99       23.70     31.71 o
  -4  20  11      105.60      107.08     40.27 o
  -3  20  11      210.05      326.83     48.55 o
  -2  20  11      222.07      325.50     93.21 o
  -1  20  11        0.56       15.24     29.66 o
   0  20  11       57.68      133.38     70.88 o
   1  20  11       22.88       82.37     38.18 o
   2  20  11       59.26       66.95     34.79 o
  -6  21  11        0.40       34.22     45.01 o
  -5  21  11        7.36        7.14     44.62 o
  -4  21  11      127.54      100.70     35.76 o
  -3  21  11        0.07       66.99     30.30 o
  -2  21  11        9.21       73.53     41.26 o
  -1  21  11      255.65      321.62     51.66 o
   0  21  11       10.68       46.64     35.86 o
   1  21  11       82.19       31.10     36.61 o
 -14   0  12       74.63       44.32     40.16 o
 -12   0  12        0.06       -6.72     33.79 o
 -10   0  12       39.37       68.62     37.16 o
  -8   0  12      365.00      292.59     55.85 o
  -6   0  12       16.18      -19.49     30.08 o
  -4   0  12       73.81       72.65     35.14 o
  -2   0  12       11.64       37.96     27.01 o
   0   0  12        1.74      -17.67     17.67 o
   2   0  12       53.31       33.33     23.92 o
   4   0  12      434.37      483.71     57.64 o
   6   0  12       10.54      -18.91     23.69 o
   8   0  12      259.79      293.02     48.06 o
 -15   1  12      140.34      199.35     41.60 o
 -14   1  12       44.73       84.80     40.04 o
 -13   1  12       47.82       56.30     30.10 o
 -12   1  12       79.11       74.55     29.76 o
 -11   1  12       19.61       -2.42     24.31 o
 -10   1  12       76.35       86.35     38.42 o
  -9   1  12      390.48      401.62     44.44 o
  -8   1  12       11.74        2.78     21.69 o
  -7   1  12        8.11        2.62     21.25 o
  -6   1  12      856.77      928.30     54.69 o
  -5   1  12      331.55      278.41     37.87 o
  -4   1  12     1588.59     1567.16    123.90 o
  -3   1  12      413.49      404.42     45.05 o
  -2   1  12      215.83      278.69     24.78 o
  -1   1  12      503.69      504.79     24.72 o
   0   1  12        8.23      -12.29     12.93 o
   1   1  12      426.28      438.52     31.26 o
   2   1  12        0.03      -15.79     15.79 o
   3   1  12       53.65      107.15     38.18 o
   4   1  12       58.60       52.78     20.65 o
   5   1  12       35.31       49.79     31.08 o
   6   1  12      179.81      203.09     35.27 o
   7   1  12       82.23      123.61     25.59 o
   8   1  12       49.88        3.83     30.07 o
   9   1  12        1.95       -2.63     25.17 o
 -15   2  12       57.46       93.50     34.74 o
 -14   2  12       82.95      125.25     35.52 o
 -13   2  12      142.98      162.98     35.57 o
 -12   2  12        5.95       60.86     28.84 o
 -11   2  12        0.05      -22.50     22.50 o
 -10   2  12      323.30      340.09     53.29 o
  -9   2  12      637.60      616.36     52.35 o
  -8   2  12       24.80       33.23     24.68 o
  -7   2  12      595.25      550.74     48.87 o
  -6   2  12      212.92      196.18     32.74 o
  -5   2  12      277.95      285.74     38.25 o
  -4   2  12      243.94      285.25     38.51 o
  -3   2  12      839.39      826.36     38.70 o
  -2   2  12      757.36      752.02     37.61 o
  -1   2  12       98.88       96.17     18.20 o
   0   2  12       12.50       17.74     13.71 o
   1   2  12      189.93      188.93     20.64 o
   2   2  12      140.56      176.47     23.54 o
   3   2  12      102.62       86.44     22.39 o
   4   2  12        4.78      -17.44     17.44 o
   5   2  12       13.12       21.46     17.55 o
   6   2  12        0.54      -19.19     19.19 o
   7   2  12        5.66      -12.36     26.52 o
   8   2  12        7.69      -15.38     19.26 o
   9   2  12        1.23       36.96     22.36 o
 -15   3  12       94.44      108.51     37.05 o
 -14   3  12       10.51        4.65     28.42 o
 -13   3  12       31.79       -6.70     25.64 o
 -12   3  12      195.27      191.39     36.04 o
 -11   3  12       47.58       31.20     30.61 o
 -10   3  12        7.36      -16.78     20.84 o
  -9   3  12      346.39      355.74     41.61 o
  -8   3  12     1186.98     1201.18     62.21 o
  -7   3  12      248.32      267.37     37.34 o
  -6   3  12       52.15       64.04     25.64 o
  -5   3  12      169.10      172.97     31.32 o
  -4   3  12       52.00       56.96     16.03 o
  -3   3  12      894.93      917.10     44.10 o
  -2   3  12     1012.64      990.19     40.63 o
  -1   3  12      722.88      603.58     41.77 o
   0   3  12       13.56       59.44     16.73 o
   1   3  12      458.06      442.44     27.58 o
   2   3  12        5.40       16.41     15.10 o
   3   3  12      241.50      235.39     29.09 o
   4   3  12        0.33      -16.42     16.42 o
   5   3  12      131.24      126.76     23.97 o
   6   3  12       48.84       29.60     19.60 o
   7   3  12      119.21      100.69     25.18 o
   8   3  12      297.43      334.10     42.64 o
   9   3  12       59.80      -12.69     44.63 o
 -15   4  12       39.11       42.44     31.14 o
 -14   4  12        0.85       -1.11     28.13 o
 -13   4  12        0.03      -24.53     24.53 o
 -12   4  12       40.10        5.46     25.57 o
 -11   4  12      104.28       99.18     34.93 o
 -10   4  12      218.90      321.03     39.74 o
  -9   4  12       25.23       55.93     26.65 o
  -8   4  12       59.46       49.01     24.22 o
  -7   4  12       27.04       60.21     24.88 o
  -6   4  12       18.82       52.92     24.26 o
  -5   4  12        0.16        6.46     19.40 o
  -4   4  12      334.25      312.08     29.59 o
  -3   4  12      610.29      536.06     34.33 o
  -2   4  12       46.43       57.80     18.78 o
  -1   4  12       71.30       75.31     19.05 o
   0   4  12      103.03      126.12     22.49 o
   1   4  12        0.37      -12.23     12.23 o
   2   4  12       46.16       57.79     18.26 o
   3   4  12       16.92       -5.64     30.68 o
   4   4  12        7.66       15.57     19.16 o
   5   4  12        0.65       14.58     20.32 o
   6   4  12       16.01        8.85     19.50 o
   7   4  12        1.20       38.67     23.79 o
   8   4  12       52.79       24.50     30.09 o
   9   4  12       87.27       56.58     24.85 o
 -15   5  12      179.61      172.03     38.31 o
 -14   5  12        0.20       18.61     28.73 o
 -13   5  12        0.03      -19.79     26.16 o
 -12   5  12      111.07      117.93     31.51 o
 -11   5  12       27.22       11.66     23.02 o
 -10   5  12      112.17      131.15     30.29 o
  -9   5  12      333.37      420.10     51.92 o
  -8   5  12       15.99      -19.26     25.83 o
  -7   5  12      332.97      293.71     39.49 o
  -6   5  12      747.17      726.88     55.18 o
  -5   5  12      287.85      328.28     29.49 o
  -4   5  12       73.57       66.05     21.72 o
  -3   5  12      874.65      879.17     41.69 o
  -2   5  12       18.77       15.18     18.32 o
  -1   5  12        4.93       -4.09     16.02 o
   0   5  12       77.31       36.30     17.96 o
   1   5  12      154.15      220.13     26.72 o
   2   5  12       52.05       56.10     21.42 o
   3   5  12      496.91      449.05     34.30 o
   4   5  12       63.05       56.57     22.38 o
   5   5  12       14.79       -1.46     20.28 o
   6   5  12       22.48       39.45     23.27 o
   7   5  12       12.86      -14.16     21.44 o
   8   5  12        2.64       43.09     39.31 o
   9   5  12      193.57      200.37     42.01 o
 -14   6  12       33.45      -13.73     34.58 o
 -13   6  12       63.16       48.89     57.39 o
 -12   6  12       13.58       24.26     25.35 o
 -11   6  12      172.32      176.66     33.16 o
 -10   6  12       24.56      -13.65     22.84 o
  -9   6  12       61.28      115.76     29.70 o
  -8   6  12       42.81       33.00     24.53 o
  -7   6  12        0.40       33.84     21.57 o
  -6   6  12       14.00       33.22     16.82 o
  -5   6  12     2071.61     2164.78     64.91 o
  -4   6  12     1461.13     1384.77     65.76 o
  -3   6  12       42.70       68.17     19.16 o
  -2   6  12      156.24      125.60     21.04 o
  -1   6  12       97.41      129.89     21.27 o
   0   6  12       32.90        2.89     17.04 o
   1   6  12       64.03       74.77     24.16 o
   2   6  12       34.98       63.44     25.48 o
   3   6  12       13.73       23.61     18.39 o
   4   6  12      689.46      646.66     41.20 o
   5   6  12      138.54      130.78     26.75 o
   6   6  12        0.01       -8.89     25.61 o
   7   6  12       69.65       -2.71     13.86 o
   8   6  12      222.70      290.58     36.78 o
   9   6  12      215.68      216.59     35.03 o
 -14   7  12       29.62       22.72     71.86 o
 -13   7  12        1.44      -14.78     24.76 o
 -12   7  12      159.35      114.74     34.14 o
 -11   7  12       13.65       -0.67     21.83 o
 -10   7  12      200.50      171.73     34.04 o
  -9   7  12      376.42      415.50    108.33 o
  -8   7  12       66.50       75.18     26.62 o
  -7   7  12      360.98      306.82     27.10 o
  -6   7  12        2.60       -3.48     16.51 o
  -5   7  12      233.03      209.83     27.97 o
  -4   7  12      256.53      269.57     27.54 o
  -3   7  12       28.53       16.62     16.41 o
  -2   7  12      279.24      311.04     30.77 o
  -1   7  12      273.82      337.86     34.29 o
   0   7  12      380.94      407.35     46.99 o
   1   7  12      217.21      200.58     42.97 o
   2   7  12        0.06      -21.10     21.10 o
   3   7  12        1.03       11.34     15.64 o
   4   7  12        6.58      -17.57     18.28 o
   5   7  12      731.03      801.46     47.08 o
   6   7  12        0.00      -22.72     25.22 o
   7   7  12      258.95      248.36     36.64 o
   8   7  12        0.33       20.28     24.88 o
 -14   8  12        0.63       13.98     27.72 o
 -13   8  12      211.84      220.38     37.02 o
 -12   8  12       17.47        9.71     22.96 o
 -11   8  12       45.13       16.10     57.03 o
 -10   8  12       62.03       49.92     29.39 o
  -9   8  12       79.02       63.66     55.58 o
  -8   8  12        0.72       19.46     16.16 o
  -7   8  12      587.21      606.80     42.33 o
  -6   8  12        0.01       10.79     17.54 o
  -5   8  12      327.10      309.25     32.28 o
  -4   8  12      149.04      111.43     22.11 o
  -3   8  12     1319.57     1318.27     45.26 o
  -2   8  12        7.49       27.06     28.22 o
  -1   8  12      111.20       88.96     34.82 o
   0   8  12        0.60        1.04     37.21 o
   1   8  12      154.76      118.33     28.62 o
   2   8  12       27.03       38.49     31.74 o
   3   8  12       16.72       33.27     24.88 o
   4   8  12       35.57       24.81     17.75 o
   5   8  12       24.68       22.53     30.11 o
   6   8  12       60.44       39.35     22.99 o
   7   8  12       26.46       29.09     22.64 o
   8   8  12       22.29       36.34     27.69 o
 -14   9  12        9.13        4.79     26.34 o
 -13   9  12        2.02      -12.56     24.51 o
 -12   9  12      475.32      528.00     71.03 o
 -11   9  12       38.65       30.65     61.05 o
 -10   9  12       41.38       36.08     24.17 o
  -9   9  12       73.55      102.08     27.31 o
  -8   9  12       42.50       62.49     22.72 o
  -7   9  12       90.25       76.56     21.63 o
  -6   9  12      813.20      726.85    104.50 o
  -5   9  12        1.09       -1.67     18.71 o
  -4   9  12      374.72      359.82     29.71 o
  -3   9  12      193.72      163.62     22.26 o
  -2   9  12       58.58       33.76     25.22 o
  -1   9  12       23.56        6.40     23.04 o
   0   9  12      104.86       95.26     30.88 o
   1   9  12       36.73       41.73     27.68 o
   2   9  12        0.13       13.33     22.28 o
   3   9  12        9.12       18.46     24.28 o
   4   9  12       46.89       74.34     30.75 o
   5   9  12      505.05      530.82     68.34 o
   6   9  12      207.35      269.83     41.95 o
   7   9  12        7.69        5.46     23.07 o
   8   9  12       46.24       34.14     24.85 o
 -13  10  12        7.16       -1.64     22.64 o
 -12  10  12      119.41       69.85     38.64 o
 -11  10  12       50.98       28.73     23.94 o
 -10  10  12      233.30      221.65     32.29 o
  -9  10  12       73.85       47.79     19.35 o
  -8  10  12        6.68       23.22     18.01 o
  -7  10  12       95.14      124.86     24.05 o
  -6  10  12       35.88       25.94     30.05 o
  -5  10  12       19.68       22.89     21.20 o
  -4  10  12       90.03       77.70     18.89 o
  -3  10  12       30.24       31.25     25.27 o
  -2  10  12       65.73       69.05     29.57 o
  -1  10  12      127.32      168.91     34.72 o
   0  10  12      335.65      335.32     49.29 o
   1  10  12      195.63      244.73     35.14 o
   2  10  12       80.68       67.40     27.55 o
   3  10  12       29.18       42.84     24.93 o
   4  10  12      189.58      136.36     32.51 o
   5  10  12       17.39       44.60     18.90 o
   6  10  12      166.69      141.34     43.27 o
   7  10  12       67.54       22.37     25.20 o
   8  10  12      128.49      152.68     38.98 o
 -13  11  12        4.15       -5.90     33.27 o
 -12  11  12      161.98       99.58     80.51 o
 -11  11  12        5.77      -19.82     19.82 o
 -10  11  12        3.25      -15.40     18.51 o
  -9  11  12      141.51      112.40     22.73 o
  -8  11  12        1.87        7.65     18.23 o
  -7  11  12      157.69      170.94     25.74 o
  -6  11  12        0.53       -9.85     17.33 o
  -5  11  12        0.14       -3.73     17.70 o
  -4  11  12        0.01       -1.81     32.91 o
  -3  11  12       22.44        3.15     25.51 o
  -2  11  12      167.96      194.44     45.99 o
  -1  11  12      398.51      465.07     51.15 o
   0  11  12        0.12      -29.32     29.32 o
   1  11  12      248.47      228.12     65.68 o
   2  11  12      375.12      535.31     46.78 o
   3  11  12      234.06      249.79     46.88 o
   4  11  12       27.88       41.66     25.60 o
   5  11  12       12.40       -2.89     28.32 o
   6  11  12       10.31      -26.57     29.77 o
   7  11  12       88.38      117.01     26.84 o
 -13  12  12       27.07       -4.45     25.43 o
 -12  12  12      148.80       82.15     29.86 o
 -11  12  12      187.66      239.07     32.77 o
 -10  12  12      585.64      636.87     38.57 o
  -9  12  12      156.92      154.96     25.37 o
  -8  12  12        6.80      -31.50     31.50 o
  -7  12  12        3.34       15.51     21.39 o
  -6  12  12       57.19       91.07     23.45 o
  -5  12  12        0.60       49.13     24.03 o
  -4  12  12       38.59       13.30     22.91 o
  -3  12  12        0.13       64.74     26.56 o
  -2  12  12       47.13       66.19     29.82 o
  -1  12  12       34.77       34.46     28.50 o
   0  12  12     1519.12     1574.02    102.54 o
   1  12  12       25.73       20.71     29.59 o
   2  12  12      462.58      472.06     46.91 o
   3  12  12       16.49      -23.29     47.11 o
   4  12  12        1.31       57.36     47.50 o
   5  12  12      121.13      163.11     51.23 o
   6  12  12        0.09      -20.42     25.14 o
   7  12  12       64.54       17.50     33.89 o
 -12  13  12        1.92       31.02     22.26 o
 -11  13  12        1.06       17.88     32.41 o
 -10  13  12       25.87       67.19     33.55 o
  -9  13  12      136.66      180.99     28.75 o
  -8  13  12      286.01      342.77     36.80 o
  -7  13  12       14.66       14.90     20.45 o
  -6  13  12       94.21       65.84     33.94 o
  -5  13  12        5.53       32.72     32.98 o
  -4  13  12       13.01      -11.40     24.03 o
  -3  13  12       15.21        3.25     30.68 o
  -2  13  12       21.28       38.23     29.89 o
  -1  13  12      343.07      424.80     50.55 o
   0  13  12       56.33       36.36     33.73 o
   1  13  12       11.56       25.06     35.66 o
   2  13  12      366.70      354.60     44.54 o
   3  13  12        0.01       11.64     25.89 o
   4  13  12        9.15      -22.49     22.49 o
   5  13  12      166.00      100.70     59.31 o
   6  13  12       77.09       62.78     31.16 o
 -11  14  12        5.78      -12.38     40.94 o
 -10  14  12        0.21      -13.22     28.95 o
  -9  14  12      441.34      491.55     39.92 o
  -8  14  12       42.90       51.83     22.76 o
  -7  14  12       11.17       64.12     37.60 o
  -6  14  12       78.36      185.65     56.20 o
  -5  14  12        1.41       39.06     27.21 o
  -4  14  12      202.71      239.66     37.98 o
  -3  14  12       55.30       39.33     37.75 o
  -2  14  12       72.08       29.83     38.48 o
  -1  14  12       16.87      -30.72     41.35 o
   0  14  12      113.87      196.99     40.13 o
   1  14  12      162.84      157.68     38.31 o
   2  14  12      343.24      327.74     65.68 o
   3  14  12      271.19      206.43     36.37 o
   4  14  12       22.37       55.74     34.48 o
   5  14  12        3.06      -24.38     24.38 o
   6  14  12        6.13       25.49     33.57 o
 -11  15  12      143.48      125.94     52.26 o
 -10  15  12        3.30       44.33     52.90 o
  -9  15  12       26.54       49.08     51.74 o
  -8  15  12       20.96      -16.14     34.24 o
  -7  15  12       29.14       40.75     33.57 o
  -6  15  12       27.68       74.84     29.57 o
  -5  15  12       78.03      108.26     32.21 o
  -4  15  12      167.48      123.46     41.66 o
  -3  15  12        0.32        9.25     29.27 o
  -2  15  12       15.81      -12.79     28.61 o
  -1  15  12       49.65       55.82     32.48 o
   0  15  12       27.29       32.29     31.67 o
   1  15  12        1.69        1.81     37.03 o
   2  15  12      209.65      199.98     41.33 o
   3  15  12       56.02       70.56     28.10 o
   4  15  12       69.72        9.39     26.35 o
   5  15  12        2.68        4.53     31.14 o
 -10  16  12       18.33       40.53     55.32 o
  -9  16  12        0.03      -25.92     49.27 o
  -8  16  12        3.85       92.16     63.70 o
  -7  16  12        3.51        7.34     34.39 o
  -6  16  12       51.42       56.18     31.68 o
  -5  16  12       18.38       62.90     34.15 o
  -4  16  12       75.82       25.15     43.69 o
  -3  16  12      165.95      169.19     39.44 o
  -2  16  12      334.91      296.30     45.75 o
  -1  16  12       10.77       37.93     30.43 o
   0  16  12       16.87       24.98     25.19 o
   1  16  12        9.27       25.12     31.60 o
   2  16  12       20.90       49.09     38.82 o
   3  16  12       17.06       18.29     28.57 o
   4  16  12       59.16       40.93     46.97 o
 -10  17  12      243.31      128.94     63.93 o
  -9  17  12       13.36      -23.51     51.80 o
  -8  17  12      103.59      164.45     62.76 o
  -7  17  12       23.85       68.33     43.06 o
  -6  17  12        0.07       53.22     29.97 o
  -5  17  12      268.89      273.64     65.55 o
  -4  17  12       12.94       30.24     30.51 o
  -3  17  12        7.01      -26.13     28.64 o
  -2  17  12        3.64      -23.49     48.27 o
  -1  17  12      149.76      102.37     62.34 o
   0  17  12       39.62       95.05     38.20 o
   1  17  12       14.07       77.18     29.33 o
   2  17  12      125.46      161.70     40.70 o
   3  17  12       49.51       -9.56     42.55 o
   4  17  12      263.90      342.42     51.31 o
  -9  18  12       12.98       38.91     56.34 o
  -8  18  12        3.00       53.14     45.86 o
  -7  18  12      129.24      179.87     47.02 o
  -6  18  12      283.11      315.63     47.42 o
  -5  18  12       43.00      121.29     75.66 o
  -4  18  12        6.65      -15.17     26.74 o
  -3  18  12      161.76      167.65     75.64 o
  -2  18  12       33.44       17.50     34.22 o
  -1  18  12      161.89      181.20     48.06 o
   0  18  12      388.47      477.63     63.10 o
   1  18  12       75.58      109.53     40.16 o
   2  18  12       55.23       47.50     31.91 o
   3  18  12       78.57       47.26     34.50 o
  -7  19  12      204.41      206.67     40.25 o
  -6  19  12       19.45       58.29     27.88 o
  -5  19  12        0.06       48.69     34.42 o
  -4  19  12       21.86        0.96     33.53 o
  -3  19  12       92.67       46.64     40.80 o
  -2  19  12      129.94       94.44     36.63 o
  -1  19  12      474.96      611.55     61.21 o
   0  19  12       12.43       77.36     77.61 o
   1  19  12        5.60      -12.68     40.21 o
  -6  20  12       40.35      169.52     74.56 o
  -5  20  12       28.20       30.04     40.45 o
  -4  20  12        0.03       47.93     28.80 o
  -3  20  12       44.01       48.61     44.32 o
  -2  20  12        0.39       57.27     41.94 o
  -1  20  12        0.20       17.56     27.23 o
   0  20  12        5.94       57.26     67.92 o
 -13   0  13       13.20      -33.80     33.80 o
 -11   0  13      216.95      217.71     56.11 o
  -9   0  13      215.29      211.62     52.77 o
  -7   0  13        6.28        1.44     33.48 o
  -5   0  13      180.32      171.69     48.27 o
  -3   0  13        0.68      -14.83     33.95 o
  -1   0  13      105.03       95.96     21.54 o
   1   0  13      120.64       96.16     27.43 o
   3   0  13       90.77       86.58     35.86 o
   5   0  13      376.11      328.13     45.23 o
   7   0  13       37.80       45.83     54.42 o
 -14   1  13      180.53      209.29     41.95 o
 -13   1  13       14.36       26.46     26.98 o
 -12   1  13      116.34      136.35     67.32 o
 -11   1  13        6.82       25.21     47.90 o
 -10   1  13        1.75      -14.96     23.50 o
  -9   1  13      146.76      170.53     41.51 o
  -8   1  13       59.57       28.36     39.37 o
  -7   1  13      141.70      118.91     30.96 o
  -6   1  13        5.27      -20.28     20.28 o
  -5   1  13       65.46       43.44     24.63 o
  -4   1  13      164.54      122.52     38.74 o
  -3   1  13       88.64       81.45     44.38 o
  -2   1  13       28.39       19.40     16.15 o
  -1   1  13       37.47       30.45     18.11 o
   0   1  13       18.82       20.67     14.77 o
   1   1  13      120.93      112.63     21.27 o
   2   1  13       12.78       15.90     20.78 o
   3   1  13      417.14      377.73     43.08 o
   4   1  13      209.93      157.26     29.10 o
   5   1  13      169.93      146.94     26.07 o
   6   1  13       98.18       91.92     24.80 o
   7   1  13      141.32      164.53     28.09 o
   8   1  13       27.43       26.28     22.05 o
 -14   2  13       32.24       23.76     30.20 o
 -13   2  13       89.54      115.56     33.42 o
 -12   2  13        1.25       -2.72     34.72 o
 -11   2  13        5.13       22.03     32.02 o
 -10   2  13       31.83       46.01     28.81 o
  -9   2  13        2.64      -10.51     23.71 o
  -8   2  13      144.06      215.93     68.16 o
  -7   2  13       56.69       58.48     33.66 o
  -6   2  13      145.26      182.79     34.61 o
  -5   2  13      525.70      453.28     48.02 o
  -4   2  13       41.73       10.88     24.02 o
  -3   2  13      519.37      623.80     56.63 o
  -2   2  13      113.34      119.40     24.16 o
  -1   2  13      534.55      522.50     39.33 o
   0   2  13       12.72        2.22     12.89 o
   1   2  13       55.81       71.85     19.06 o
   2   2  13        1.38      -17.52     17.52 o
   3   2  13        0.50        6.60     18.73 o
   4   2  13        7.84        1.06     18.74 o
   5   2  13       52.84       57.73     24.03 o
   6   2  13       12.93       58.83     24.34 o
   7   2  13      105.22      106.33     33.67 o
   8   2  13       17.42       74.90     24.99 o
 -14   3  13       12.01      -12.04     28.55 o
 -13   3  13       28.36       80.82     31.31 o
 -12   3  13        4.32        4.13     24.95 o
 -11   3  13       71.57       17.91     36.42 o
 -10   3  13       83.13       67.05     29.27 o
  -9   3  13       17.74       12.26     25.45 o
  -8   3  13      137.69      173.48     34.66 o
  -7   3  13      157.48      152.53     83.16 o
  -6   3  13      540.69      492.00     49.99 o
  -5   3  13      253.48      248.89     37.97 o
  -4   3  13       66.54       54.08     26.96 o
  -3   3  13      234.68      203.07     26.46 o
  -2   3  13     1622.05     1703.68     72.01 o
  -1   3  13       19.80       22.45     18.41 o
   0   3  13      740.13      717.21     39.49 o
   1   3  13       55.75       36.62     16.09 o
   2   3  13      328.36      281.51     33.46 o
   3   3  13      268.76      261.97     30.99 o
   4   3  13       83.03       78.28     24.29 o
   5   3  13      398.50      491.75     51.76 o
   6   3  13      161.87      193.09     29.30 o
   7   3  13      368.32      396.25     44.70 o
   8   3  13       23.06      -21.77     21.77 o
 -14   4  13       24.19       -1.82     28.06 o
 -13   4  13      180.95      163.74     51.46 o
 -12   4  13      108.50      119.97     32.31 o
 -11   4  13       73.51       55.38     41.06 o
 -10   4  13        0.76       24.01     27.05 o
  -9   4  13       71.09       49.04     26.73 o
  -8   4  13        6.12      -13.17     22.83 o
  -7   4  13        5.30       41.62     25.31 o
  -6   4  13       80.97       71.22     28.46 o
  -5   4  13       47.02      -10.78     21.18 o
  -4   4  13      428.49      432.57     41.74 o
  -3   4  13       43.22       41.86     20.33 o
  -2   4  13       14.61       -5.28     17.26 o
  -1   4  13      159.66      152.49     25.88 o
   0   4  13        7.35       21.46     28.32 o
   1   4  13       99.80       94.00     29.10 o
   2   4  13        4.87      -18.02     18.02 o
   3   4  13      120.47      106.00     31.16 o
   4   4  13       52.60       20.55     21.87 o
   5   4  13       37.87       53.34     24.31 o
   6   4  13       49.12       22.98     24.09 o
   7   4  13      180.04      175.27     29.97 o
   8   4  13      145.83      145.70     32.16 o
 -14   5  13       15.07       -1.81     25.99 o
 -13   5  13        6.36       23.35     26.53 o
 -12   5  13      440.07      521.43     53.56 o
 -11   5  13       64.28       30.96     26.58 o
 -10   5  13        2.87       13.09     25.08 o
  -9   5  13       15.11       15.23     22.92 o
  -8   5  13      147.18      209.13     36.04 o
  -7   5  13        5.83        6.97     24.56 o
  -6   5  13      157.11      108.68     31.28 o
  -5   5  13       46.21       50.34     18.05 o
  -4   5  13      544.11      509.18     38.42 o
  -3   5  13       91.70       68.70     23.10 o
  -2   5  13        0.06       17.88     17.66 o
  -1   5  13        4.66      -17.83     17.83 o
   0   5  13      583.86      590.31     59.97 o
   1   5  13       10.35       -6.01     22.03 o
   2   5  13        8.43       -5.93     21.33 o
   3   5  13       74.07       67.08     25.33 o
   4   5  13      219.16      191.85     31.43 o
   5   5  13       12.38       36.98     30.54 o
   6   5  13      244.65      211.42     31.82 o
   7   5  13        4.38       35.81     25.26 o
   8   5  13        1.94      -21.79     21.79 o
 -14   6  13        0.12      -24.67     50.18 o
 -13   6  13        5.51       49.59     27.86 o
 -12   6  13       46.16       47.66     29.62 o
 -11   6  13       34.63       37.09     27.12 o
 -10   6  13        9.42      -22.52     24.28 o
  -9   6  13      241.08      204.60     35.66 o
  -8   6  13       67.28       89.26     27.82 o
  -7   6  13      215.23      244.55     37.80 o
  -6   6  13       34.33       17.81     29.13 o
  -5   6  13      335.03      220.10     43.73 o
  -4   6  13       49.43       10.92     20.49 o
  -3   6  13       67.00       47.91     22.88 o
  -2   6  13       25.91       34.35     20.45 o
  -1   6  13        9.45       15.70     21.29 o
   0   6  13      249.43      223.65     37.50 o
   1   6  13      330.66      416.08     40.26 o
   2   6  13      255.90      265.25     35.31 o
   3   6  13       79.78       60.88     17.85 o
   4   6  13        0.53      -18.75     20.27 o
   5   6  13       11.23       10.81     22.85 o
   6   6  13        0.01      -14.84     21.51 o
   7   6  13       13.23        3.06     22.57 o
 -14   7  13       74.21       24.34     45.13 o
 -13   7  13      116.13      132.77     32.70 o
 -12   7  13        5.36        4.13     28.12 o
 -11   7  13        9.27      -23.69     23.69 o
 -10   7  13      464.88      492.64     72.39 o
  -9   7  13        0.03       30.04     24.59 o
  -8   7  13      775.39      907.31     58.83 o
  -7   7  13      154.52      114.38     29.81 o
  -6   7  13        2.21      -10.94     19.87 o
  -5   7  13       73.51       71.25     21.84 o
  -4   7  13        0.38       44.37     23.95 o
  -3   7  13       23.92       61.12     21.44 o
  -2   7  13       64.60       76.26     20.82 o
  -1   7  13       25.17       39.71     37.82 o
   0   7  13      758.90      916.49     60.64 o
   1   7  13        0.53       31.95     22.27 o
   2   7  13      241.84      279.89     44.53 o
   3   7  13        7.71        4.06     23.96 o
   4   7  13      403.23      410.09     32.68 o
   5   7  13        0.11       10.02     22.64 o
   6   7  13       79.23       48.09     25.09 o
   7   7  13        8.94       -3.59     23.91 o
 -13   8  13        0.12      -38.20     38.20 o
 -12   8  13        0.12      -18.58     24.67 o
 -11   8  13        1.13      -13.99     25.52 o
 -10   8  13      649.35      698.44     56.79 o
  -9   8  13        2.51        3.43     42.36 o
  -8   8  13       67.67       11.76     22.55 o
  -7   8  13       40.47       41.91     18.62 o
  -6   8  13        3.42      -16.76     16.76 o
  -5   8  13        1.66       -2.20     18.84 o
  -4   8  13        0.68       -9.49     24.69 o
  -3   8  13       70.52       85.43     22.68 o
  -2   8  13       46.88       22.45     30.20 o
  -1   8  13      237.82      267.68     39.51 o
   0   8  13     1238.27     1238.15     91.15 o
   1   8  13       74.94       72.45     36.76 o
   2   8  13       51.86       27.98     25.88 o
   3   8  13        1.77       22.57     24.53 o
   4   8  13        7.37       46.77     29.05 o
   5   8  13      195.40      218.88     28.61 o
   6   8  13       33.61       37.74     20.18 o
   7   8  13        0.90        4.74     23.66 o
 -13   9  13        0.13      -23.67     23.67 o
 -12   9  13        3.32       35.09     28.03 o
 -11   9  13      114.31       80.27     29.04 o
 -10   9  13       77.42       41.94     25.93 o
  -9   9  13      443.21      434.14     45.29 o
  -8   9  13      163.19      185.61     33.11 o
  -7   9  13      319.11      372.05     34.15 o
  -6   9  13      504.83      484.34     48.42 o
  -5   9  13       46.60       78.78     22.40 o
  -4   9  13       27.98       35.98     28.76 o
  -3   9  13       16.07       30.01     26.75 o
  -2   9  13       65.92       59.98     26.09 o
  -1   9  13       29.75       13.74     50.48 o
   0   9  13       28.78       36.01     29.07 o
   1   9  13      209.58      164.56     37.21 o
   2   9  13      514.81      571.20     49.30 o
   3   9  13      215.00      160.45     33.44 o
   4   9  13       14.87      -22.28     24.66 o
   5   9  13      104.12       96.33     32.06 o
   6   9  13       14.45       27.52     23.12 o
   7   9  13       64.91       44.77     28.64 o
 -13  10  13      108.56       83.00     32.19 o
 -12  10  13       19.97       39.90     27.57 o
 -11  10  13       68.63       38.07     24.73 o
 -10  10  13       71.38       58.53     27.40 o
  -9  10  13      181.27      177.76     33.54 o
  -8  10  13       19.12       72.70     32.83 o
  -7  10  13       18.50       -3.42     19.07 o
  -6  10  13       30.67       29.09     21.48 o
  -5  10  13       19.97       12.14     20.79 o
  -4  10  13       22.39       36.14     21.75 o
  -3  10  13      173.79      160.47     33.01 o
  -2  10  13       74.83      121.31     44.71 o
  -1  10  13       20.65       14.03     29.13 o
   0  10  13       66.26      137.11     45.35 o
   1  10  13      146.22      201.05     41.27 o
   2  10  13       34.53       52.09     27.60 o
   3  10  13       20.15       -0.19     27.10 o
   4  10  13       40.69       47.98     31.92 o
   5  10  13       35.27       68.51     30.80 o
   6  10  13        0.24      -10.04     27.92 o
 -12  11  13      197.08      236.04     36.71 o
 -11  11  13        1.26      -21.96     21.96 o
 -10  11  13      112.63      130.72     61.17 o
  -9  11  13       17.25       10.19     19.07 o
  -8  11  13       19.29       12.93     18.41 o
  -7  11  13       43.78       14.18     22.03 o
  -6  11  13      212.96      221.82     35.34 o
  -5  11  13        0.28        6.63     22.12 o
  -4  11  13       69.57       18.59     57.15 o
  -3  11  13       83.34      140.26     33.27 o
  -2  11  13       90.58       49.81     28.08 o
  -1  11  13        6.70       17.63     26.11 o
   0  11  13      145.26      156.07     40.17 o
   1  11  13        9.84       -1.75     28.81 o
   2  11  13      136.71      192.31     42.70 o
   3  11  13        3.79        4.59     26.63 o
   4  11  13      141.70       63.43     24.80 o
   5  11  13        3.06       12.94     27.04 o
   6  11  13       46.61       44.95     30.89 o
 -12  12  13      177.60      202.04     38.80 o
 -11  12  13        8.40      -19.31     23.74 o
 -10  12  13        2.01       19.99     24.72 o
  -9  12  13        8.82       21.98     23.60 o
  -8  12  13       33.08      -18.55     20.42 o
  -7  12  13       20.07       26.57     31.23 o
  -6  12  13      118.87      168.20     90.82 o
  -5  12  13        6.36        1.98     33.49 o
  -4  12  13        5.01       81.21     27.08 o
  -3  12  13      795.61      763.62     60.88 o
  -2  12  13       37.96       18.88     28.50 o
  -1  12  13      271.03      343.03     48.47 o
   0  12  13       11.77       38.55     30.35 o
   1  12  13        8.41        8.75     28.82 o
   2  12  13       83.05       45.78     65.09 o
   3  12  13       88.18      101.53     33.98 o
   4  12  13       48.47       15.75     36.43 o
   5  12  13       27.50       91.70     29.25 o
 -11  13  13      117.26      108.36     31.22 o
 -10  13  13      154.09      151.53     37.08 o
  -9  13  13        7.87       -8.69     20.30 o
  -8  13  13       86.51       72.24     26.15 o
  -7  13  13       50.18       36.80     24.38 o
  -6  13  13      140.69       81.14     53.51 o
  -5  13  13      335.58      433.93     59.00 o
  -4  13  13        0.59       38.81     26.23 o
  -3  13  13       18.75       15.41     29.62 o
  -2  13  13      205.79      135.44     47.05 o
  -1  13  13      247.37      301.20     47.43 o
   0  13  13       13.98      -39.63     55.94 o
   1  13  13       21.36       24.70     30.65 o
   2  13  13        9.61       48.87     33.98 o
   3  13  13       67.88      118.12     39.73 o
   4  13  13       44.39       10.34     34.57 o
   5  13  13      214.67      310.26     48.73 o
 -11  14  13      119.50      140.23     30.74 o
 -10  14  13        1.73       18.61     21.26 o
  -9  14  13       30.95       27.99     22.95 o
  -8  14  13      191.11      288.32     71.47 o
  -7  14  13      179.59      173.10     66.60 o
  -6  14  13      331.45      285.67     53.55 o
  -5  14  13       59.08      123.63     32.61 o
  -4  14  13       70.39      127.45     34.95 o
  -3  14  13       16.17       54.31     47.83 o
  -2  14  13      107.47      114.03     36.53 o
  -1  14  13      519.93      481.68     55.29 o
   0  14  13      238.84      270.74     45.55 o
   1  14  13      176.43      212.74     43.69 o
   2  14  13        1.35       59.92     32.73 o
   3  14  13       78.64       64.10     33.30 o
   4  14  13        4.74       84.91     31.76 o
 -10  15  13       67.91       14.08     47.55 o
  -9  15  13       34.61       -2.35     48.18 o
  -8  15  13        2.27      -24.64     52.50 o
  -7  15  13       89.26       29.33     39.86 o
  -6  15  13       28.69       63.09     36.29 o
  -5  15  13       22.59       43.78     34.30 o
  -4  15  13       29.20      -10.22     33.70 o
  -3  15  13       16.59        8.28     33.36 o
  -2  15  13       68.17       11.72     32.11 o
  -1  15  13      249.95      274.22     48.93 o
   0  15  13       42.08       55.97     34.09 o
   1  15  13      161.56      210.58     58.70 o
   2  15  13       10.13       18.48     42.10 o
   3  15  13      126.14      223.34     46.04 o
   4  15  13       10.26       48.33     45.75 o
  -9  16  13       38.64       36.89     55.32 o
  -8  16  13        1.09      -41.96     45.19 o
  -7  16  13       29.81       88.74     52.27 o
  -6  16  13        7.07       35.61     49.47 o
  -5  16  13       23.17       50.88     30.87 o
  -4  16  13       68.24       37.42     47.40 o
  -3  16  13       15.96      -19.97     27.85 o
  -2  16  13       34.26      100.56     35.45 o
  -1  16  13      151.21      207.36     43.91 o
   0  16  13       47.45       33.03     54.24 o
   1  16  13      182.02      188.37     59.14 o
   2  16  13       47.97       75.61     48.04 o
   3  16  13       11.82       18.96     36.87 o
  -8  17  13      204.46      247.68     63.70 o
  -7  17  13        0.02       48.52     45.58 o
  -6  17  13      100.72      104.51     43.47 o
  -5  17  13        0.69       39.38     31.99 o
  -4  17  13      108.74       91.71     31.63 o
  -3  17  13        3.73       30.35     31.56 o
  -2  17  13       12.88       21.78     31.49 o
  -1  17  13       50.10       97.81     35.70 o
   0  17  13        0.85      -31.68     34.19 o
   1  17  13        0.14       12.97     35.44 o
   2  17  13       34.11       76.41     72.70 o
  -7  18  13      127.72      245.42     68.01 o
  -6  18  13        2.13       75.81     40.28 o
  -5  18  13       48.38       61.03     54.89 o
  -4  18  13       11.57       57.75     33.07 o
  -3  18  13     1302.50     1514.13     95.20 o
  -2  18  13      318.15      292.84     49.30 o
  -1  18  13       40.34       88.01     35.67 o
   0  18  13       34.30       57.77     55.28 o
  -4  19  13      489.28      637.15     64.10 o
  -3  19  13        4.35        4.63     35.16 o
  -2  19  13       75.64       55.55     72.82 o
 -14   0  14     1015.24     1039.89    110.99 o
 -12   0  14      356.62      468.01     79.26 o
 -10   0  14       62.18       94.52     46.70 o
  -8   0  14      213.60      224.64     57.93 o
  -6   0  14      404.58      345.54     62.93 o
  -4   0  14        1.50       24.04     38.50 o
  -2   0  14        1.89      -20.65     34.84 o
   0   0  14       17.39      -14.67     19.43 o
   2   0  14        0.51      -38.14     38.14 o
   4   0  14       95.52       94.22     40.18 o
   6   0  14      528.30      557.68    194.08 o
 -13   1  14        8.31       23.12     28.90 o
 -12   1  14       64.95      108.21     35.36 o
 -11   1  14       23.00       -4.22     28.17 o
 -10   1  14       12.16      -12.70     24.48 o
  -9   1  14        1.65        9.93     26.28 o
  -8   1  14      108.12       84.70     31.95 o
  -7   1  14       83.02       94.02     31.88 o
  -6   1  14      646.20      557.36     55.02 o
  -5   1  14      216.67      205.27     53.37 o
  -4   1  14       38.40       20.64     27.41 o
  -3   1  14       73.64       73.74     31.11 o
  -2   1  14       95.16      117.68     34.85 o
  -1   1  14      136.00      101.78     24.29 o
   0   1  14       93.46       90.78     28.83 o
   1   1  14        0.69       -5.29     18.75 o
   2   1  14       93.10       53.78     22.94 o
   3   1  14       29.99       18.20     22.62 o
   4   1  14       35.86       10.00     32.30 o
   5   1  14      558.11      614.62     42.22 o
   6   1  14      254.24      220.18     32.50 o
   7   1  14       13.24       12.38     23.40 o
 -13   2  14        0.67        2.78     28.55 o
 -12   2  14       17.04       -2.81     39.01 o
 -11   2  14       19.46       19.93     28.31 o
 -10   2  14       33.89       76.03     31.74 o
  -9   2  14        2.60       -1.17     26.34 o
  -8   2  14       43.85       47.26     28.73 o
  -7   2  14       67.59       52.25     32.66 o
  -6   2  14       57.74       38.92     28.80 o
  -5   2  14      134.59      166.00     37.18 o
  -4   2  14      211.77      123.29     34.87 o
  -3   2  14      644.12      725.99     64.84 o
  -2   2  14       32.90       38.94     20.06 o
  -1   2  14       36.46        4.23     34.89 o
   0   2  14      120.46       86.50     24.00 o
   1   2  14       15.36       33.47     18.14 o
   2   2  14      100.01      108.48     26.29 o
   3   2  14       19.58       33.20     21.38 o
   4   2  14        0.42        6.82     20.88 o
   5   2  14      196.17      234.96     32.04 o
   6   2  14       18.82        8.25     22.28 o
   7   2  14       16.64       14.58     24.26 o
 -13   3  14        0.13       -2.99     29.18 o
 -12   3  14       88.15       72.62     32.91 o
 -11   3  14      116.10       97.69     34.09 o
 -10   3  14       63.61      112.15     42.66 o
  -9   3  14       83.04      141.19     34.25 o
  -8   3  14       54.86       39.27     32.32 o
  -7   3  14      308.14      295.77     42.71 o
  -6   3  14       79.53       40.29     27.04 o
  -5   3  14       15.24       20.53     25.88 o
  -4   3  14      117.77      124.03     35.90 o
  -3   3  14       29.96       13.01     16.67 o
  -2   3  14      259.64      227.22     29.55 o
  -1   3  14        0.34       13.35     20.46 o
   0   3  14       32.59       16.44     25.25 o
   1   3  14       27.76       21.86     26.05 o
   2   3  14      104.17      155.75     47.03 o
   3   3  14      144.79      184.51     27.74 o
   4   3  14      655.14      634.89     43.13 o
   5   3  14       47.71       57.74     24.93 o
   6   3  14        8.22      -21.75     25.72 o
 -13   4  14       15.89       20.77     30.33 o
 -12   4  14      133.88      125.80     36.56 o
 -11   4  14       84.57      192.25     82.82 o
 -10   4  14      150.86      133.21     34.53 o
  -9   4  14       91.48       25.37     36.50 o
  -8   4  14      183.51      178.23     36.67 o
  -7   4  14      157.02      187.08     38.03 o
  -6   4  14      241.37      237.17     40.25 o
  -5   4  14       51.36       -4.29     23.05 o
  -4   4  14       85.54       91.47     31.51 o
  -3   4  14        5.48       10.89     31.22 o
  -2   4  14       14.21       24.90     21.17 o
  -1   4  14       94.73      142.75     25.85 o
   0   4  14      173.58      185.96     37.62 o
   1   4  14        2.21       -0.73     38.97 o
   2   4  14       20.81       47.17     26.41 o
   3   4  14      126.25      130.62     23.74 o
   4   4  14       11.77       33.12     23.21 o
   5   4  14      563.42      673.87     47.54 o
   6   4  14        5.92       10.83     22.80 o
 -13   5  14        0.41       20.45     29.17 o
 -12   5  14       34.10       14.59     29.38 o
 -11   5  14       27.61       49.75     30.58 o
 -10   5  14      165.16      201.20     39.65 o
  -9   5  14      249.80      191.30     44.40 o
  -8   5  14       23.03       44.04     38.77 o
  -7   5  14      736.70      617.40    151.19 o
  -6   5  14       34.14        9.20     26.45 o
  -5   5  14       98.72       64.37     29.85 o
  -4   5  14       55.90       62.80     20.77 o
  -3   5  14       53.15       57.84     30.23 o
  -2   5  14        1.87       -0.29     20.41 o
  -1   5  14       90.54      150.64     32.58 o
   0   5  14      452.94      572.70     63.30 o
[truncated: 30,286 more chars]
